# Supplementary material for: Silencing LCN2 suppresses oral squamous cell carcinoma progression by reducing EGFR signal activation and recycling
Source: J Exp Clin Cancer Res. 2023 Mar 11;42:60. doi: 10.1186/s13046-023-02618-z (PMC10007849; doi:10.1186/s13046-023-02618-z)
Supplement: Supplementary file 4 — Additional file 4. [file 13046_2023_2618_MOESM4_ESM.xlsx]

## Sheet: Ctrl
Checked	Protein FDR Confidence: Combined	Master	Accession	Description	Exp. q-value: Combined	Sum PEP Score	Coverage [%]	# Peptides	# PSMs	# Unique Peptides	# AAs	MW [kDa]	calc. pI	Score Sequest HT: Sequest HT	# Peptides (by Search Engine): Sequest HT	# Protein Groups
FALSE	High	Master Protein	P35579-1	Myosin-9 [OS=Homo sapiens]	0	473.152	45	88	167	88	1960	226.4	5.6	340.4	88	1
FALSE	High	Master Protein	P21333	Filamin-A [OS=Homo sapiens]	0	348.172	32	63	118	59	2647	280.6	6.06	224.89	63	1
FALSE	High	Master Protein	P14618	Pyruvate kinase PKM [OS=Homo sapiens]	0	319.051	68	33	100	4	531	57.9	7.84	279.34	33	1
FALSE	High	Master Protein	P04406-1	glyceraldehyde-3-phosphate dehydrogenase [OS=Homo sapiens]	0	280.95	76	22	74	22	335	36	8.46	231.26	22	1
FALSE	High	Master Protein	P60709	Actin, cytoplasmic 1 [OS=Homo sapiens]	0	274.399	67	20	81	9	375	41.7	5.48	229.5	20	1
FALSE	High	Master Protein	P14618-2	Isoform M1 of Pyruvate kinase PKM [OS=Homo sapiens]	0	264.884	60	30	90	1	531	58	7.71	234.63	30	1
FALSE	High	Master Protein	P06733-1	alpha-enolase [OS=Homo sapiens]	0	258.769	65	27	77	27	434	47.1	7.39	202.31	27	1
FALSE	High	Master Protein	P04264	Keratin, type II cytoskeletal 1 [OS=Homo sapiens]	0	258.017	58	38	98	32	644	66	8.12	221.38	38	1
FALSE	High	Master Protein	P13639	Elongation factor 2 [OS=Homo sapiens]	0	257.911	45	38	101	37	858	95.3	6.83	216.38	38	1
FALSE	High	Master Protein	P13489	Ribonuclease inhibitor [OS=Homo sapiens]	0	256.442	64	23	69	23	461	49.9	4.82	195.31	23	1
FALSE	High	Master Protein	P07355	Annexin A2 [OS=Homo sapiens]	0	236.478	71	30	83	30	339	38.6	7.75	190.22	30	1
FALSE	High	Master Protein	P00558	phosphoglycerate kinase 1 [OS=Homo sapiens]	0	232.296	72	29	75	29	417	44.6	8.1	186.68	29	1
FALSE	High	Master Protein	P68104	Elongation factor 1-alpha 1 [OS=Homo sapiens]	0	228.65	44	16	82	7	462	50.1	9.01	238.73	16	1
FALSE	High	Master Protein	P11142-1	Heat shock cognate 71 kDa protein [OS=Homo sapiens]	0	221.173	51	32	83	24	646	70.9	5.52	193.44	32	1
FALSE	High	Master Protein	P07437	tubulin beta chain [OS=Homo sapiens]	0	199.953	59	20	79	5	444	49.6	4.89	181.95	20	1
FALSE	High	Master Protein	P22061	protein-L-isoaspartate(D-aspartate) O-methyltransferase [OS=Homo sapiens]	0	189.816	69	16	56	16	227	24.6	7.21	134.56	16	1
FALSE	High	Master Protein	P07900	Heat shock protein HSP 90-alpha [OS=Homo sapiens]	0	186.327	41	29	67	15	732	84.6	5.02	146.32	29	1
FALSE	High	Master Protein	P35527	Keratin, type I cytoskeletal 9 [OS=Homo sapiens]	0	184.351	65	27	58	27	623	62	5.24	128.5	27	1
FALSE	High	Master Protein	P08238	Heat shock protein HSP 90-beta [OS=Homo sapiens]	0	178.714	52	34	68	16	724	83.2	5.03	143.78	34	1
FALSE	High	Master Protein	P35908	Keratin, type II cytoskeletal 2 epidermal [OS=Homo sapiens]	0	173.451	57	32	65	21	639	65.4	8	127.06	32	1
FALSE	High	Master Protein	P68371	Tubulin beta-4B chain [OS=Homo sapiens]	0	171.282	49	18	74	2	445	49.8	4.89	163.19	18	1
FALSE	High	Master Protein	P13645	Keratin, type I cytoskeletal 10 [OS=Homo sapiens]	0	167.615	49	28	59	25	584	58.8	5.21	134.51	28	1
FALSE	High	Master Protein	P15311	Ezrin [OS=Homo sapiens]	0	160.829	48	30	68	19	586	69.4	6.27	126.7	30	1
FALSE	High	Master Protein	P53396-1	ATP-citrate synthase [OS=Homo sapiens]	0	157.41	36	34	64	34	1101	120.8	7.33	89.67	34	1
FALSE	High	Master Protein	P49915	GMP synthase [glutamine-hydrolyzing] [OS=Homo sapiens]	0	155.211	43	25	58	25	693	76.7	6.87	121.24	25	1
FALSE	High	Master Protein	P04083	annexin A1 [OS=Homo sapiens]	0	152.01	68	23	49	23	346	38.7	7.02	137.07	23	1
FALSE	High	Master Protein	P10809	60 kDa heat shock protein, mitochondrial [OS=Homo sapiens]	0	143.998	51	25	46	25	573	61	5.87	111.71	25	1
FALSE	High	Master Protein	P26038	Moesin [OS=Homo sapiens]	0	143.726	50	33	76	22	577	67.8	6.4	113.24	33	1
FALSE	High	Master Protein	Q00610-1	Clathrin heavy chain 1 [OS=Homo sapiens]	0	142.341	19	25	41	25	1675	191.5	5.69	79.5	25	1
FALSE	High	Master Protein	P38646	Stress-70 protein, mitochondrial [OS=Homo sapiens]	0	136.796	44	28	46	27	679	73.6	6.16	88.96	28	1
FALSE	High	Master Protein	P05787	Keratin, type II cytoskeletal 8 [OS=Homo sapiens]	0	133.147	54	31	59	21	483	53.7	5.59	113.59	31	1
FALSE	High	Master Protein	P0DMV8	heat shock 70 kDa protein 1A [OS=Homo sapiens]	0	130.766	40	26	57	20	641	70	5.66	112.94	26	1
FALSE	High	Master Protein	P49327	Fatty acid synthase [OS=Homo sapiens]	0	129.678	15	27	43	27	2511	273.3	6.44	66.33	27	1
FALSE	High	Master Protein	O75369-1	Filamin-B [OS=Homo sapiens]	0	125.095	16	37	58	33	2602	278	5.73	68.35	37	1
FALSE	High	Master Protein	Q15149-1	plectin [OS=Homo sapiens]	0	124.985	11	44	64	41	4684	531.5	5.96	66.07	44	1
FALSE	High	Master Protein	Q16658	Fascin [OS=Homo sapiens]	0	119.796	48	21	47	21	493	54.5	7.24	103.13	21	1
FALSE	High	Master Protein	P60174-1	Isoform 2 of Triosephosphate isomerase [OS=Homo sapiens]	0	118.679	71	12	27	12	249	26.7	6.9	85.48	12	1
FALSE	High	Master Protein	P02545-2	Isoform C of Prelamin-A/C [OS=Homo sapiens]	0	118	44	25	46	24	572	65.1	6.84	79.67	25	1
FALSE	High	Master Protein	P60842	Eukaryotic initiation factor 4A-I [OS=Homo sapiens]	0	117.175	51	18	45	16	406	46.1	5.48	89.5	18	1
FALSE	High	Master Protein	P68366	Tubulin alpha-4A chain [OS=Homo sapiens]	0	116.198	45	15	35	5	448	49.9	5.06	85.62	15	1
FALSE	High	Master Protein	P63244	Receptor of activated protein C kinase 1 [OS=Homo sapiens]	0	115.404	56	15	34	15	317	35.1	7.69	91.96	15	1
FALSE	High	Master Protein	P78371-1	T-complex protein 1 subunit beta [OS=Homo sapiens]	0	110.056	41	18	36	18	535	57.5	6.46	75.08	18	1
FALSE	High	Master Protein	P13647	keratin, type II cytoskeletal 5 [OS=Homo sapiens]	0	109.186	42	28	50	15	590	62.3	7.74	91.98	28	1
FALSE	High	Master Protein	P11021	78 kDa glucose-regulated protein [OS=Homo sapiens]	0	108.593	38	21	39	18	654	72.3	5.16	79.11	21	1
FALSE	High	Master Protein	P18669	Phosphoglycerate mutase 1 [OS=Homo sapiens]	0	108.393	59	13	33	13	254	28.8	7.18	72.28	13	1
FALSE	High	Master Protein	P40926	Malate dehydrogenase, mitochondrial [OS=Homo sapiens]	0	106.087	49	12	25	12	338	35.5	8.68	89.24	12	1
FALSE	High	Master Protein	P15924-1	Desmoplakin [OS=Homo sapiens]	0	105.745	14	37	49	37	2871	331.6	6.81	54.4	37	1
FALSE	High	Master Protein	P04075	fructose-bisphosphate aldolase A [OS=Homo sapiens]	0	105.415	64	19	39	17	364	39.4	8.09	74.51	19	1
FALSE	High	Master Protein	P09874	Poly [ADP-ribose] polymerase 1 [OS=Homo sapiens]	0	105.263	26	25	45	25	1014	113	8.88	79.67	25	1
FALSE	High	Master Protein	Q06830	peroxiredoxin-1 [OS=Homo sapiens]	0	103.02	68	13	42	12	199	22.1	8.13	104.29	13	1
FALSE	High	Master Protein	P29401	Transketolase [OS=Homo sapiens]	0	102.522	30	14	29	14	623	67.8	7.66	84.4	14	1
FALSE	High	Master Protein	P68133	Actin, alpha skeletal muscle [OS=Homo sapiens]	0	100.626	30	11	46	1	377	42	5.39	97.67	11	1
FALSE	High	Master Protein	P50991	T-complex protein 1 subunit delta [OS=Homo sapiens]	0	98.271	40	20	41	19	539	57.9	7.83	82.78	20	1
FALSE	High	Master Protein	P12956	X-ray repair cross-complementing protein 6 [OS=Homo sapiens]	0	96.757	34	20	36	20	609	69.8	6.64	59.97	20	1
FALSE	High	Master Protein	Q3ZCM7	tubulin beta-8 chain [OS=Homo sapiens]	0	96.153	25	10	48	2	444	49.7	4.89	104.66	10	1
FALSE	High	Master Protein	P12814-1	Alpha-actinin-1 [OS=Homo sapiens]	0	95.434	26	19	31	12	892	103	5.41	61.01	19	1
FALSE	High	Master Protein	Q9BQE3	Tubulin alpha-1C chain [OS=Homo sapiens]	0	93.674	41	15	37	5	449	49.9	5.1	79.55	15	1
FALSE	High	Master Protein	P30101	Protein disulfide-isomerase A3 [OS=Homo sapiens]	0	91.256	40	21	41	21	505	56.7	6.35	71.13	21	1
FALSE	High	Master Protein	P05783	Keratin, type I cytoskeletal 18 [OS=Homo sapiens]	0	89.771	42	18	35	17	430	48	5.45	69.91	18	1
FALSE	High	Master Protein	Q05639	Elongation factor 1-alpha 2 [OS=Homo sapiens]	0	89.252	30	11	48	2	463	50.4	9.03	109.51	11	1
FALSE	High	Master Protein	P26639-1	Threonine--tRNA ligase, cytoplasmic [OS=Homo sapiens]	0	88.394	34	23	41	23	723	83.4	6.67	65.56	23	1
FALSE	High	Master Protein	Q5T0Z8-1	Uncharacterized protein C6orf132 [OS=Homo sapiens]	0	88.227	24	21	36	21	1188	124	9.45	50.07	21	1
FALSE	High	Master Protein	Q09666-1	Neuroblast differentiation-associated protein AHNAK [OS=Homo sapiens]	0	87.731	16	23	37	23	5890	628.7	6.15	34.29	23	1
FALSE	High	Master Protein	O75534	cold shock domain-containing protein E1 [OS=Homo sapiens]	0	86.585	29	18	33	18	798	88.8	6.25	45.23	18	1
FALSE	High	Master Protein	P62937	peptidyl-prolyl cis-trans isomerase A [OS=Homo sapiens]	0	85.808	60	10	32	10	165	18	7.81	67.91	10	1
FALSE	High	Master Protein	P08729	Keratin, type II cytoskeletal 7 [OS=Homo sapiens]	0	84.982	38	19	39	13	469	51.4	5.48	81.91	19	1
FALSE	High	Master Protein	Q02790	Peptidyl-prolyl cis-trans isomerase FKBP4 [OS=Homo sapiens]	0	81.318	38	17	35	17	459	51.8	5.43	43.7	17	1
FALSE	High	Master Protein	P63241-1	Eukaryotic translation initiation factor 5A-1 [OS=Homo sapiens]	0	81.229	40	8	28	8	154	16.8	5.24	58.15	8	1
FALSE	High	Master Protein	P07195	L-lactate dehydrogenase B chain [OS=Homo sapiens]	0	80.879	46	15	31	14	334	36.6	6.05	52.04	15	1
FALSE	High	Master Protein	P49736	DNA replication licensing factor mcm2 [OS=Homo sapiens]	0	80.806	22	17	33	17	904	101.8	5.52	71.3	17	1
FALSE	High	Master Protein	Q15785	Mitochondrial import receptor subunit TOM34 [OS=Homo sapiens]	0	80.655	53	15	27	15	309	34.5	8.98	48.4	15	1
FALSE	High	Master Protein	O43707	Alpha-actinin-4 [OS=Homo sapiens]	0	80.201	22	17	29	10	911	104.8	5.44	47.11	17	1
FALSE	High	Master Protein	P14625	Endoplasmin [OS=Homo sapiens]	0	80.054	24	18	30	16	803	92.4	4.84	54.05	18	1
FALSE	High	Master Protein	P04843	Dolichyl-diphosphooligosaccharide--protein glycosyltransferase subunit 1 [OS=Homo sapiens]	0	79.296	27	14	23	14	607	68.5	6.38	52.39	14	1
FALSE	High	Master Protein	Q8NEZ5-1	F-box only protein 22 [OS=Homo sapiens]	0	78.728	44	14	27	14	403	44.5	7.03	54.23	14	1
FALSE	High	Master Protein	P50990	T-complex protein 1 subunit theta [OS=Homo sapiens]	0	75.876	42	19	29	19	548	59.6	5.6	48.85	19	1
FALSE	High	Master Protein	P62826	GTP-binding nuclear protein RAN [OS=Homo sapiens]	0	75.558	43	10	22	10	216	24.4	7.49	52.36	10	1
FALSE	High	Master Protein	Q00839	Heterogeneous nuclear ribonucleoprotein U [OS=Homo sapiens]	0	75.01	25	16	33	16	825	90.5	6	53.87	16	1
FALSE	High	Master Protein	P23284	peptidyl-prolyl cis-trans isomerase B [OS=Homo sapiens]	0	74.867	51	14	35	14	216	23.7	9.41	62.99	14	1
FALSE	High	Master Protein	P09429	High mobility group protein B1 [OS=Homo sapiens]	0	74.748	42	10	25	10	215	24.9	5.74	41.6	10	1
FALSE	High	Master Protein	P26599	Polypyrimidine tract-binding protein 1 [OS=Homo sapiens]	0	74.632	27	12	26	12	531	57.2	9.17	58.18	12	1
FALSE	High	Master Protein	P02538	Keratin, type II cytoskeletal 6A [OS=Homo sapiens]	0	74.515	27	19	35	1	564	60	8	67.04	19	1
FALSE	High	Master Protein	Q9UJZ1	Stomatin-like protein 2, mitochondrial [OS=Homo sapiens]	0	74.349	42	12	24	12	356	38.5	7.39	53.4	12	1
FALSE	High	Master Protein	Q92598	Heat shock protein 105 kDa [OS=Homo sapiens]	0	74.239	24	18	28	17	858	96.8	5.39	46.13	18	1
FALSE	High	Master Protein	P22314	Ubiquitin-like modifier-activating enzyme 1 [OS=Homo sapiens]	0	73.726	17	15	26	15	1058	117.8	5.76	45.01	15	1
FALSE	High	Master Protein	P25705-1	ATP synthase subunit alpha, mitochondrial [OS=Homo sapiens]	0	73.623	36	18	31	18	553	59.7	9.13	56.96	18	1
FALSE	High	Master Protein	P23246-1	splicing factor, proline- and glutamine-rich [OS=Homo sapiens]	0	72.407	21	14	30	14	707	76.1	9.44	44	14	1
FALSE	High	Master Protein	P26641	elongation factor 1-gamma [OS=Homo sapiens]	0	71.952	33	15	34	15	437	50.1	6.67	56.53	15	1
FALSE	High	Master Protein	P42765	3-ketoacyl-CoA thiolase, mitochondrial [OS=Homo sapiens]	0	71.631	32	9	20	9	397	41.9	8.09	36.28	9	1
FALSE	High	Master Protein	P17987	T-complex protein 1 subunit alpha [OS=Homo sapiens]	0	71.321	33	14	28	14	556	60.3	6.11	49.87	14	1
FALSE	High	Master Protein	P04259	keratin, type II cytoskeletal 6B [OS=Homo sapiens]	0	71.086	26	18	34	0	564	60	8	66.87	18	1
FALSE	High	Master Protein	P21291	Cysteine and glycine-rich protein 1 [OS=Homo sapiens]	0	70.756	55	8	20	8	193	20.6	8.57	54.32	8	1
FALSE	High	Master Protein	P22234	multifunctional protein ADE2 [OS=Homo sapiens]	0	68.928	34	13	26	13	425	47	7.23	40.68	13	1
FALSE	High	Master Protein	Q04695	Keratin, type I cytoskeletal 17 [OS=Homo sapiens]	0	68.426	41	18	29	10	432	48.1	5.02	43.14	18	1
FALSE	High	Master Protein	P23528	Cofilin-1 [OS=Homo sapiens]	0	67.95	53	12	24	11	166	18.5	8.09	62.71	12	1
FALSE	High	Master Protein	P00338-1	L-lactate dehydrogenase A chain [OS=Homo sapiens]	0	65.538	36	14	30	13	332	36.7	8.27	51.78	14	1
FALSE	High	Master Protein	P23396-1	40S ribosomal protein S3 [OS=Homo sapiens]	0	63.923	60	14	27	14	243	26.7	9.66	60.72	14	1
FALSE	High	Master Protein	Q9UHD1	cysteine and histidine-rich domain-containing protein 1 [OS=Homo sapiens]	0	63.648	43	10	22	10	332	37.5	7.87	35.53	10	1
FALSE	High	Master Protein	P30041	Peroxiredoxin-6 [OS=Homo sapiens]	0	63.249	57	12	26	12	224	25	6.38	46.49	12	1
FALSE	High	Master Protein	P09651-1	Heterogeneous nuclear ribonucleoprotein A1 [OS=Homo sapiens]	0	63.214	32	12	22	11	372	38.7	9.13	38.09	12	1
FALSE	High	Master Protein	P48643	T-complex protein 1 subunit epsilon [OS=Homo sapiens]	0	63.086	25	13	24	12	541	59.6	5.66	41.4	13	1
FALSE	High	Master Protein	P62805	histone H4 [OS=Homo sapiens]	0	62.573	53	9	20	9	103	11.4	11.36	47.49	9	1
FALSE	High	Master Protein	P31943	Heterogeneous nuclear ribonucleoprotein H [OS=Homo sapiens]	0	61.81	36	11	16	9	449	49.2	6.3	30.78	11	1
FALSE	High	Master Protein	P55145	Mesencephalic astrocyte-derived neurotrophic factor [OS=Homo sapiens]	0	61.801	44	13	47	13	182	20.7	8.69	72.3	13	1
FALSE	High	Master Protein	P61204	ADP-ribosylation factor 3 [OS=Homo sapiens]	0	60.726	55	8	17	4	181	20.6	7.43	41.92	8	1
FALSE	High	Master Protein	P49368-1	T-complex protein 1 subunit gamma [OS=Homo sapiens]	0	60.249	29	13	24	13	545	60.5	6.49	41.37	13	1
FALSE	High	Master Protein	P27695	DNA-(apurinic or apyrimidinic site) lyase [OS=Homo sapiens]	0	60.177	38	10	16	10	318	35.5	8.12	30.99	10	1
FALSE	High	Master Protein	P49411	elongation factor Tu, mitochondrial [OS=Homo sapiens]	0	60.006	36	13	22	13	452	49.5	7.61	34.6	13	1
FALSE	High	Master Protein	P11586	C-1-tetrahydrofolate synthase, cytoplasmic [OS=Homo sapiens]	0	59.799	18	14	20	14	935	101.5	7.3	30.71	14	1
FALSE	High	Master Protein	P02533	Keratin, type I cytoskeletal 14 [OS=Homo sapiens]	0	59.659	35	15	25	3	472	51.5	5.16	44.25	15	1
FALSE	High	Master Protein	P22102-1	trifunctional purine biosynthetic protein adenosine-3 [OS=Homo sapiens]	0	59.275	21	14	22	14	1010	107.7	6.7	35.12	14	1
FALSE	High	Master Protein	Q9BUF5	Tubulin beta-6 chain [OS=Homo sapiens]	0	58.396	18	8	25	2	446	49.8	4.88	46.73	8	1
FALSE	High	Master Protein	P08865	40S ribosomal protein SA [OS=Homo sapiens]	0	58.092	40	9	18	9	295	32.8	4.87	54.72	9	1
FALSE	High	Master Protein	P18085	ADP-ribosylation factor 4 [OS=Homo sapiens]	0	57.683	44	7	15	3	180	20.5	7.14	39.78	7	1
FALSE	High	Master Protein	Q9Y3F4	Serine-threonine kinase receptor-associated protein [OS=Homo sapiens]	0	57.163	41	11	23	11	350	38.4	5.12	41.84	11	1
FALSE	High	Master Protein	P30050-1	60S ribosomal protein L12 [OS=Homo sapiens]	0	56.635	64	8	17	8	165	17.8	9.42	47.71	8	1
FALSE	High	Master Protein	O00299	chloride intracellular channel protein 1 [OS=Homo sapiens]	0	56.349	49	9	20	9	241	26.9	5.17	49.75	9	1
FALSE	High	Master Protein	P61978	Heterogeneous nuclear ribonucleoprotein K [OS=Homo sapiens]	0	55.602	35	13	24	13	463	50.9	5.54	45.93	13	1
FALSE	High	Master Protein	P39023	60S ribosomal protein L3 [OS=Homo sapiens]	0	55.472	30	13	23	13	403	46.1	10.18	34.78	13	1
FALSE	High	Master Protein	P09211	Glutathione S-transferase P [OS=Homo sapiens]	0	55.211	47	6	15	6	210	23.3	5.64	36.53	6	1
FALSE	High	Master Protein	P05120	Plasminogen activator inhibitor 2 [OS=Homo sapiens]	0	55.204	27	11	21	11	415	46.6	5.63	42.75	11	1
FALSE	High	Master Protein	P50454	Serpin H1 [OS=Homo sapiens]	0	54.112	31	10	17	10	418	46.4	8.69	23.51	10	1
FALSE	High	Master Protein	P41091	eukaryotic translation initiation factor 2 subunit 3 [OS=Homo sapiens]	0	53.85	29	11	24	11	472	51.1	8.4	41.19	11	1
FALSE	High	Master Protein	Q16881-1	Thioredoxin reductase 1, cytoplasmic [OS=Homo sapiens]	0	53.81	19	10	19	10	649	70.9	7.39	39.06	10	1
FALSE	High	Master Protein	Q96AG4	Leucine-rich repeat-containing protein 59 [OS=Homo sapiens]	0	53.18	37	8	18	8	307	34.9	9.57	37.36	8	1
FALSE	High	Master Protein	P08779	Keratin, type I cytoskeletal 16 [OS=Homo sapiens]	0	52.784	35	15	23	5	473	51.2	5.05	34.76	15	1
FALSE	High	Master Protein	Q9Y265	RuvB-like 1 [OS=Homo sapiens]	0	52.568	31	10	18	10	456	50.2	6.42	34.96	10	1
FALSE	High	Master Protein	P62495	Eukaryotic peptide chain release factor subunit 1 [OS=Homo sapiens]	0	52.102	22	9	16	9	437	49	5.71	34.82	9	1
FALSE	High	Master Protein	P23921	Ribonucleoside-diphosphate reductase large subunit [OS=Homo sapiens]	0	51.721	18	13	23	13	792	90	7.15	37.58	13	1
FALSE	High	Master Protein	Q5VT79	annexin A8-like protein 1 [OS=Homo sapiens]	0	51.247	37	12	22	11	327	36.9	5.78	37.54	12	1
FALSE	High	Master Protein	P52272	Heterogeneous nuclear ribonucleoprotein M [OS=Homo sapiens]	0	50.945	17	10	19	10	730	77.5	8.7	28.96	10	1
FALSE	High	Master Protein	Q7KZF4	staphylococcal nuclease domain-containing protein 1 [OS=Homo sapiens]	0	50.382	20	15	23	15	910	101.9	7.17	28.61	15	1
FALSE	High	Master Protein	P40227-1	T-complex protein 1 subunit zeta [OS=Homo sapiens]	0	49.391	22	13	26	13	531	58	6.68	42.4	13	1
FALSE	High	Master Protein	P60981-1	Destrin [OS=Homo sapiens]	0	49.154	39	9	18	8	165	18.5	7.85	39.79	9	1
FALSE	High	Master Protein	P63104-1	14-3-3 protein zeta/delta [OS=Homo sapiens]	0	47.92	41	9	19	6	245	27.7	4.79	36.55	9	1
FALSE	High	Master Protein	Q15366-3	Isoform 3 of Poly(rC)-binding protein 2 [OS=Homo sapiens]	0	46.792	48	12	19	7	362	38.2	6.79	39.07	12	1
FALSE	High	Master Protein	P36578	60S ribosomal protein L4 [OS=Homo sapiens]	0	46.421	25	9	15	9	427	47.7	11.06	29.03	9	1
FALSE	High	Master Protein	P34932	Heat shock 70 kDa protein 4 [OS=Homo sapiens]	0	46.382	15	11	17	10	840	94.3	5.19	30.89	11	1
FALSE	High	Master Protein	P09382	Galectin-1 [OS=Homo sapiens]	0	44.592	59	7	16	7	135	14.7	5.5	37.21	7	1
FALSE	High	Master Protein	Q13838-1	spliceosome RNA helicase DDX39B [OS=Homo sapiens]	0	44.177	31	11	22	4	428	49	5.67	40.69	11	1
FALSE	High	Master Protein	P06576	ATP synthase subunit beta, mitochondrial [OS=Homo sapiens]	0	43.778	20	8	14	8	529	56.5	5.4	36.04	8	1
FALSE	High	Master Protein	P51659-1	peroxisomal multifunctional enzyme type 2 [OS=Homo sapiens]	0	43.731	16	7	13	7	736	79.6	8.84	32.12	7	1
FALSE	High	Master Protein	Q99714-1	3-hydroxyacyl-CoA dehydrogenase type-2 [OS=Homo sapiens]	0	43.557	33	5	9	5	261	26.9	7.78	21.2	5	1
FALSE	High	Master Protein	P05388	60S acidic ribosomal protein P0 [OS=Homo sapiens]	0	43.459	37	8	16	8	317	34.3	5.97	28.94	8	1
FALSE	High	Master Protein	P13010	X-ray repair cross-complementing protein 5 [OS=Homo sapiens]	0	43.34	17	12	21	12	732	82.7	5.81	30.04	12	1
FALSE	High	Master Protein	P46777	60S ribosomal protein L5 [OS=Homo sapiens]	0	42.687	29	7	13	7	297	34.3	9.72	32.19	7	1
FALSE	High	Master Protein	P17844	probable ATP-dependent RNA helicase DDX5 [OS=Homo sapiens]	0	42.263	19	11	18	9	614	69.1	8.92	31.36	11	1
FALSE	High	Master Protein	P31948	stress-induced-phosphoprotein 1 [OS=Homo sapiens]	0	42.193	22	13	22	13	543	62.6	6.8	26.96	13	1
FALSE	High	Master Protein	Q8NC51-1	Plasminogen activator inhibitor 1 RNA-binding protein [OS=Homo sapiens]	0	42.126	25	8	15	8	408	44.9	8.65	27.68	8	1
FALSE	High	Master Protein	Q99615-1	DnaJ homolog subfamily C member 7 [OS=Homo sapiens]	0	41.744	27	15	25	15	494	56.4	6.96	25.7	15	1
FALSE	High	Master Protein	O60869-1	Endothelial differentiation-related factor 1 [OS=Homo sapiens]	0	41.681	44	7	16	7	148	16.4	9.95	32.96	7	1
FALSE	High	Master Protein	P07954	fumarate hydratase, mitochondrial [OS=Homo sapiens]	0	41.569	28	12	21	12	510	54.6	8.76	31.13	12	1
FALSE	High	Master Protein	P61247	40S ribosomal protein S3a [OS=Homo sapiens]	0	41.521	45	12	22	12	264	29.9	9.73	37.24	12	1
FALSE	High	Master Protein	P32969	60S ribosomal protein L9 [OS=Homo sapiens]	0	41.357	29	4	7	4	192	21.9	9.95	23.22	4	1
FALSE	High	Master Protein	P11940-1	Polyadenylate-binding protein 1 [OS=Homo sapiens]	0	41.268	17	9	15	9	636	70.6	9.5	18.32	9	1
FALSE	High	Master Protein	P58107	epiplakin [OS=Homo sapiens]	0	41.173	11	9	16	6	5090	555.3	5.6	25.03	9	1
FALSE	High	Master Protein	Q15233	Non-POU domain-containing octamer-binding protein [OS=Homo sapiens]	0	41.106	25	11	17	10	471	54.2	8.95	36.9	11	1
FALSE	High	Master Protein	P22626	heterogeneous nuclear ribonucleoproteins A2/B1 [OS=Homo sapiens]	0	40.639	32	11	15	10	353	37.4	8.95	25.11	11	1
FALSE	High	Master Protein	Q58FF8	Putative heat shock protein HSP 90-beta 2 [OS=Homo sapiens]	0	39.867	18	7	17	1	381	44.3	4.84	35.07	7	1
FALSE	High	Master Protein	P08758	annexin A5 [OS=Homo sapiens]	0	39.759	31	10	22	10	320	35.9	5.05	40.33	10	1
FALSE	High	Master Protein	Q5QNW6-1	Histone H2B type 2-F [OS=Homo sapiens]	0	39.617	47	7	18	2	126	13.9	10.32	45.6	7	1
FALSE	High	Master Protein	Q9ULV4	coronin-1C [OS=Homo sapiens]	0	39.614	21	9	17	9	474	53.2	7.08	30.48	9	1
FALSE	High	Master Protein	P13797	Plastin-3 [OS=Homo sapiens]	0	38.809	16	8	14	7	630	70.8	5.6	27.92	8	1
FALSE	High	Master Protein	Q9HCC0-1	Methylcrotonoyl-CoA carboxylase beta chain, mitochondrial [OS=Homo sapiens]	0	38.566	20	8	13	8	563	61.3	7.68	24.27	8	1
FALSE	High	Master Protein	Q01581	hydroxymethylglutaryl-CoA synthase, cytoplasmic [OS=Homo sapiens]	0	38.048	21	9	17	9	520	57.3	5.41	24.83	9	1
FALSE	High	Master Protein	Q16778	Histone H2B type 2-E [OS=Homo sapiens]	0	37.723	47	7	18	2	126	13.9	10.32	42.31	7	1
FALSE	High	Master Protein	P23193	Transcription elongation factor A protein 1 [OS=Homo sapiens]	0	37.68	22	7	16	7	301	33.9	8.38	24.8	7	1
FALSE	High	Master Protein	P16402	Histone H1.3 [OS=Homo sapiens]	0	37.662	21	7	14	6	221	22.3	11.02	27.02	7	1
FALSE	High	Master Protein	Q9P258	Protein RCC2 [OS=Homo sapiens]	0	37.626	21	10	22	10	522	56	8.78	33.74	10	1
FALSE	High	Master Protein	P62269	40S ribosomal protein S18 [OS=Homo sapiens]	0	37.611	48	11	18	11	152	17.7	10.99	33.78	11	1
FALSE	High	Master Protein	P62633-1	Cellular nucleic acid-binding protein [OS=Homo sapiens]	0	37.465	45	7	12	7	177	19.5	7.71	31.3	7	1
FALSE	High	Master Protein	Q9HB71	Calcyclin-binding protein [OS=Homo sapiens]	0	37.203	46	6	11	6	228	26.2	8.25	25.5	6	1
FALSE	High	Master Protein	Q9Y266	nuclear migration protein nudC [OS=Homo sapiens]	0	37.162	30	10	21	10	331	38.2	5.38	26.73	10	1
FALSE	High	Master Protein	O60506	Heterogeneous nuclear ribonucleoprotein Q [OS=Homo sapiens]	0	36.356	13	7	16	3	623	69.6	8.59	19.67	7	1
FALSE	High	Master Protein	P26640	Valine--tRNA ligase [OS=Homo sapiens]	0	36.213	8	7	13	7	1264	140.4	7.59	12.27	7	1
FALSE	High	Master Protein	O00571	ATP-dependent RNA helicase DDX3X [OS=Homo sapiens]	0	36.143	15	9	13	9	662	73.2	7.18	18.55	9	1
FALSE	High	Master Protein	Q12931	heat shock protein 75 kDa, mitochondrial [OS=Homo sapiens]	0	36.078	15	9	15	9	704	80.1	8.21	22.78	9	1
FALSE	High	Master Protein	Q07065	Cytoskeleton-associated protein 4 [OS=Homo sapiens]	0	35.736	21	10	17	10	602	66	5.92	17.96	10	1
FALSE	High	Master Protein	Q86YZ3	Hornerin [OS=Homo sapiens]	0	35.377	10	7	14	7	2850	282.2	10.04	16.35	7	1
FALSE	High	Master Protein	Q01518-1	adenylyl cyclase-associated protein 1 [OS=Homo sapiens]	0	35.375	22	10	15	10	475	51.9	8.06	17.38	10	1
FALSE	High	Master Protein	O75390	citrate synthase, mitochondrial [OS=Homo sapiens]	0	35.195	23	11	21	11	466	51.7	8.32	23.35	11	1
FALSE	High	Master Protein	P12236	ADP/ATP translocase 3 [OS=Homo sapiens]	0	34.912	34	10	19	3	298	32.8	9.74	24.99	10	1
FALSE	High	Master Protein	P42167	Lamina-associated polypeptide 2, isoforms beta/gamma [OS=Homo sapiens]	0	34.909	31	10	17	3	454	50.6	9.38	18.62	10	1
FALSE	High	Master Protein	P09960-1	leukotriene A-4 hydrolase [OS=Homo sapiens]	0	34.773	18	9	12	9	611	69.2	6.18	11.92	9	1
FALSE	High	Master Protein	P62888	60S ribosomal protein L30 [OS=Homo sapiens]	0	34.738	66	6	10	6	115	12.8	9.63	25.13	6	1
FALSE	High	Master Protein	Q9UQ80	proliferation-associated protein 2G4 [OS=Homo sapiens]	0	34.566	19	7	18	7	394	43.8	6.55	24.81	7	1
FALSE	High	Master Protein	Q14847	LIM and SH3 domain protein 1 [OS=Homo sapiens]	0	34.449	47	11	20	11	261	29.7	7.05	25.39	11	1
FALSE	High	Master Protein	P52209	6-phosphogluconate dehydrogenase, decarboxylating [OS=Homo sapiens]	0	34.408	28	11	19	11	483	53.1	7.23	16.02	11	1
FALSE	High	Master Protein	P25398	40S ribosomal protein S12 [OS=Homo sapiens]	0	34.315	54	6	11	6	132	14.5	7.21	22.24	6	1
FALSE	High	Master Protein	P06744	glucose-6-phosphate isomerase [OS=Homo sapiens]	0	34.219	22	12	23	12	558	63.1	8.32	36.43	12	1
FALSE	High	Master Protein	P62258-1	14-3-3 protein epsilon [OS=Homo sapiens]	0	33.707	33	9	18	7	255	29.2	4.74	30.02	9	1
FALSE	High	Master Protein	P36969	Phospholipid hydroperoxide glutathione peroxidase, mitochondrial [OS=Homo sapiens]	0	33.046	38	7	12	7	197	22.2	8.37	24.33	7	1
FALSE	High	Master Protein	Q9Y3A5	Ribosome maturation protein SBDS [OS=Homo sapiens]	0	32.718	42	10	16	10	250	28.7	8.75	23.94	10	1
FALSE	High	Master Protein	P0CG39	POTE ankyrin domain family member J [OS=Homo sapiens]	0	32.623	5	4	12	1	1038	117.3	5.97	32.43	4	1
FALSE	High	Master Protein	P60891	ribose-phosphate pyrophosphokinase 1 [OS=Homo sapiens]	0	32.591	25	6	8	3	318	34.8	6.98	10.45	6	1
FALSE	High	Master Protein	P06748	Nucleophosmin [OS=Homo sapiens]	0	32.579	30	9	16	9	294	32.6	4.78	18.13	9	1
FALSE	High	Master Protein	P61981	14-3-3 protein gamma [OS=Homo sapiens]	0	32.453	32	8	13	4	247	28.3	4.89	18.35	8	1
FALSE	High	Master Protein	P31040	Succinate dehydrogenase [ubiquinone] flavoprotein subunit, mitochondrial [OS=Homo sapiens]	0	32.426	17	8	16	8	664	72.6	7.39	13.09	8	1
FALSE	High	Master Protein	Q16527	Cysteine and glycine-rich protein 2 [OS=Homo sapiens]	0	32.12	44	6	13	6	193	20.9	8.62	16.94	6	1
FALSE	High	Master Protein	P52943	Cysteine-rich protein 2 [OS=Homo sapiens]	0	32.086	38	4	9	4	208	22.5	8.72	20.34	4	1
FALSE	High	Master Protein	Q02878	60S ribosomal protein L6 [OS=Homo sapiens]	0	32.066	31	11	19	11	288	32.7	10.58	24	11	1
FALSE	High	Master Protein	P05198	Eukaryotic translation initiation factor 2 subunit 1 [OS=Homo sapiens]	0	32.023	30	8	13	8	315	36.1	5.08	20.51	8	1
FALSE	High	Master Protein	P61158	actin-related protein 3 [OS=Homo sapiens]	0	32.012	29	9	14	9	418	47.3	5.88	20.3	9	1
FALSE	High	Master Protein	P07814	Bifunctional glutamate/proline--tRNA ligase [OS=Homo sapiens]	0	31.9	9	10	16	10	1512	170.5	7.33	18.17	10	1
FALSE	High	Master Protein	Q9Y3I0	tRNA-splicing ligase RtcB homolog [OS=Homo sapiens]	0	31.7	24	10	15	10	505	55.2	7.23	13.84	10	1
FALSE	High	Master Protein	P48047	ATP synthase subunit O, mitochondrial [OS=Homo sapiens]	0	31.687	32	5	10	5	213	23.3	9.96	25.13	5	1
FALSE	High	Master Protein	P05141	ADP/ATP translocase 2 [OS=Homo sapiens]	0	31.238	29	9	19	2	298	32.8	9.69	24.81	9	1
FALSE	High	Master Protein	Q15365	Poly(RC)-binding protein 1 [OS=Homo sapiens]	0	31.045	30	9	14	4	356	37.5	7.09	25.38	9	1
FALSE	High	Master Protein	P62241	40S ribosomal protein S8 [OS=Homo sapiens]	0	30.729	36	6	11	6	208	24.2	10.32	22.9	6	1
FALSE	High	Master Protein	P62701	40S ribosomal protein S4, X isoform [OS=Homo sapiens]	0	30.687	32	10	16	10	263	29.6	10.15	26.54	10	1
FALSE	High	Master Protein	O43175	D-3-phosphoglycerate dehydrogenase [OS=Homo sapiens]	0	30.678	19	8	12	8	533	56.6	6.71	19.22	8	1
FALSE	High	Master Protein	P10599-1	thioredoxin [OS=Homo sapiens]	0	30.367	57	6	13	6	105	11.7	4.92	26.91	6	1
FALSE	High	Master Protein	P55884	Eukaryotic translation initiation factor 3 subunit B [OS=Homo sapiens]	0	30.251	13	8	14	8	814	92.4	5	24.25	8	1
FALSE	High	Master Protein	P18621	60S ribosomal protein L17 [OS=Homo sapiens]	0	30.163	26	4	11	4	184	21.4	10.17	20.5	4	1
FALSE	High	Master Protein	P23526-1	Adenosylhomocysteinase [OS=Homo sapiens]	0	30.039	17	7	12	7	432	47.7	6.34	20.42	7	1
FALSE	High	Master Protein	O75083	WD repeat-containing protein 1 [OS=Homo sapiens]	0	30.001	16	8	13	8	606	66.2	6.65	16.74	8	1
FALSE	High	Master Protein	P16615	Sarcoplasmic/endoplasmic reticulum calcium ATPase 2 [OS=Homo sapiens]	0	29.658	10	8	13	8	1042	114.7	5.34	11.45	8	1
FALSE	High	Master Protein	P50395-1	Rab GDP dissociation inhibitor beta [OS=Homo sapiens]	0	29.562	27	10	15	10	445	50.6	6.47	10.27	10	1
FALSE	High	Master Protein	P62917	60S ribosomal protein L8 [OS=Homo sapiens]	0	29.54	31	7	15	7	257	28	11.03	24.57	7	1
FALSE	High	Master Protein	P11908	ribose-phosphate pyrophosphokinase 2 [OS=Homo sapiens]	0	29.418	19	4	4	1	318	34.7	6.61	10.45	4	1
FALSE	High	Master Protein	Q13347	Eukaryotic translation initiation factor 3 subunit I [OS=Homo sapiens]	0	29.413	34	7	10	7	325	36.5	5.64	12.1	7	1
FALSE	High	Master Protein	Q07020	60S ribosomal protein L18 [OS=Homo sapiens]	0	29.396	31	5	12	5	188	21.6	11.72	29.55	5	1
FALSE	High	Master Protein	P02795	metallothionein-2 [OS=Homo sapiens]	0	28.69	67	4	11	2	61	6	7.83	24.18	4	1
FALSE	High	Master Protein	Q14974	Importin subunit beta-1 [OS=Homo sapiens]	0	28.599	11	8	12	8	876	97.1	4.78	14.04	8	1
FALSE	High	Master Protein	P78527	DNA-dependent protein kinase catalytic subunit [OS=Homo sapiens]	0	28.509	3	9	10	9	4128	468.8	7.12	4.51	9	1
FALSE	High	Master Protein	P60866	40S ribosomal protein S20 [OS=Homo sapiens]	0	28.342	29	4	12	4	119	13.4	9.94	30.45	4	1
FALSE	High	Master Protein	Q08211	Atp-dependent rna helicase a [OS=Homo sapiens]	0	28.226	6	6	8	6	1270	140.9	6.84	15.15	6	1
FALSE	High	Master Protein	O00148	ATP-dependent RNA helicase DDX39A [OS=Homo sapiens]	0	28.084	24	8	16	1	427	49.1	5.68	29.15	8	1
FALSE	High	Master Protein	P08708	40S ribosomal protein S17 [OS=Homo sapiens]	0	28.003	41	7	8	7	135	15.5	9.85	12.31	7	1
FALSE	High	Master Protein	Q08J23	tRNA (Cytosine(34)-C(5))-methyltransferase [OS=Homo sapiens]	0	27.967	13	7	11	7	767	86.4	6.77	12.49	7	1
FALSE	High	Master Protein	P52907	F-actin-capping protein subunit alpha-1 [OS=Homo sapiens]	0	27.829	37	7	11	7	286	32.9	5.69	13.63	7	1
FALSE	High	Master Protein	P62249	40S ribosomal protein S16 [OS=Homo sapiens]	0	27.538	64	10	18	10	146	16.4	10.21	20.4	10	1
FALSE	High	Master Protein	P23381	Tryptophan--tRNA ligase, cytoplasmic [OS=Homo sapiens]	0	27.469	14	6	12	6	471	53.1	6.23	13.58	6	1
FALSE	High	Master Protein	Q15691	Microtubule-associated protein RP/EB family member 1 [OS=Homo sapiens]	0	27.399	31	6	11	6	268	30	5.14	11.12	6	1
FALSE	High	Master Protein	Q5XKE5	Keratin, type II cytoskeletal 79 [OS=Homo sapiens]	0	27.361	14	9	15	1	535	57.8	7.2	22.99	9	1
FALSE	High	Master Protein	P26373-1	60S ribosomal protein L13 [OS=Homo sapiens]	0	27.249	28	6	14	6	211	24.2	11.65	24.35	6	1
FALSE	High	Master Protein	P07737	profilin-1 [OS=Homo sapiens]	0	26.813	54	7	12	7	140	15	8.27	18.4	7	1
FALSE	High	Master Protein	P27348	14-3-3 protein theta [OS=Homo sapiens]	0	26.721	38	9	16	5	245	27.7	4.78	18.98	9	1
FALSE	High	Master Protein	P15531	Nucleoside diphosphate kinase A [OS=Homo sapiens]	0	26.424	46	6	15	1	152	17.1	6.19	19.91	6	1
FALSE	High	Master Protein	Q16777	Histone H2A type 2-C [OS=Homo sapiens]	0	26.342	41	7	13	5	129	14	10.9	19.3	7	1
FALSE	High	Master Protein	P08195	4F2 cell-surface antigen heavy chain [OS=Homo sapiens]	0	26.19	15	7	10	7	630	68	5.01	16.21	7	1
FALSE	High	Master Protein	P02768-1	Serum albumin [OS=Homo sapiens]	0	26.044	8	6	14	6	609	69.3	6.28	22.23	6	1
FALSE	High	Master Protein	P34897-1	Serine hydroxymethyltransferase, mitochondrial [OS=Homo sapiens]	0	25.991	18	8	11	7	504	56	8.53	9.28	8	1
FALSE	High	Master Protein	P35232	Prohibitin [OS=Homo sapiens]	0	25.896	18	4	8	4	272	29.8	5.76	21.79	4	1
FALSE	High	Master Protein	Q99873	protein arginine N-methyltransferase 1 [OS=Homo sapiens]	0	25.232	19	5	9	5	361	41.5	5.43	16.59	5	1
FALSE	High	Master Protein	P10768	S-formylglutathione hydrolase [OS=Homo sapiens]	0	25.066	22	4	9	4	282	31.4	7.02	12.43	4	1
FALSE	High	Master Protein	Q13642-1	Isoform 1 of Four and a half LIM domains protein 1 [OS=Homo sapiens]	0	25.049	38	8	12	8	280	31.9	8.32	9.36	8	1
FALSE	High	Master Protein	P62979	Ubiquitin-40S ribosomal protein S27a [OS=Homo sapiens]	0	25.038	38	5	9	5	156	18	9.64	21.9	5	1
FALSE	High	Master Protein	P39748	Flap endonuclease 1 [OS=Homo sapiens]	0	25.028	17	5	7	5	380	42.6	8.62	17.47	5	1
FALSE	High	Master Protein	P42166	Lamina-associated polypeptide 2, isoform alpha [OS=Homo sapiens]	0	24.843	19	9	13	2	694	75.4	7.66	10.78	9	1
FALSE	High	Master Protein	P78344-1	Eukaryotic translation initiation factor 4 gamma 2 [OS=Homo sapiens]	0	24.622	13	9	13	9	907	102.3	7.14	7.77	9	1
FALSE	High	Master Protein	P62280	40S ribosomal protein S11 [OS=Homo sapiens]	0	24.6	37	6	13	6	158	18.4	10.3	15.28	6	1
FALSE	High	Master Protein	P46782	40S ribosomal protein S5 [OS=Homo sapiens]	0	24.553	21	5	9	5	204	22.9	9.72	17.65	5	1
FALSE	High	Master Protein	P12429	annexin A3 [OS=Homo sapiens]	0	24.526	20	5	7	5	323	36.4	5.92	13.56	5	1
FALSE	High	Master Protein	P38919	Eukaryotic initiation factor 4A-III [OS=Homo sapiens]	0	24.428	9	3	7	1	411	46.8	6.73	15.1	3	1
FALSE	High	Master Protein	P62136-1	serine/threonine-protein phosphatase PP1-alpha catalytic subunit [OS=Homo sapiens]	0	24.417	26	7	9	1	330	37.5	6.33	13.52	7	1
FALSE	High	Master Protein	P15880	40S ribosomal protein S2 [OS=Homo sapiens]	0	24.246	22	7	13	7	293	31.3	10.24	26.56	7	1
FALSE	High	Master Protein	P36873-1	serine/threonine-protein phosphatase PP1-gamma catalytic subunit [OS=Homo sapiens]	0	24.04	26	7	8	1	323	37	6.54	11.63	7	1
FALSE	High	Master Protein	Q92499	ATP-dependent RNA helicase DDX1 [OS=Homo sapiens]	0	24.006	15	9	14	9	740	82.4	7.23	11.68	9	1
FALSE	High	Master Protein	P62906	60S ribosomal protein L10A [OS=Homo sapiens]	0	23.873	39	8	13	8	217	24.8	9.94	15.34	8	1
FALSE	High	Master Protein	Q13765-1	Nascent polypeptide-associated complex subunit alpha [OS=Homo sapiens]	0	23.873	23	4	8	4	215	23.4	4.56	14.98	4	1
FALSE	High	Master Protein	P46781	40S ribosomal protein S9 [OS=Homo sapiens]	0	23.761	37	8	14	8	194	22.6	10.65	19.43	8	1
FALSE	High	Master Protein	P49591	Serine--tRNA ligase, cytoplasmic [OS=Homo sapiens]	0	23.669	15	6	10	6	514	58.7	6.43	10.25	6	1
FALSE	High	Master Protein	P22392-2	Isoform 3 of Nucleoside diphosphate kinase B [OS=Homo sapiens]	0	23.609	45	7	15	2	267	30.1	8.92	26.97	7	1
FALSE	High	Master Protein	Q15181	Inorganic pyrophosphatase [OS=Homo sapiens]	0	23.51	26	4	5	4	289	32.6	5.86	9.77	4	1
FALSE	High	Master Protein	P62424	60S ribosomal protein L7a [OS=Homo sapiens]	0	23.463	24	6	9	6	266	30	10.61	8.64	6	1
FALSE	High	Master Protein	Q9UGI8	Testin [OS=Homo sapiens]	0	23.412	18	7	10	7	421	48	7.68	8.88	7	1
FALSE	High	Master Protein	P36952-1	Serpin B5 [OS=Homo sapiens]	0	23.348	25	8	10	8	375	42.1	6.05	4.92	8	1
FALSE	High	Master Protein	P42677	40S ribosomal protein S27 [OS=Homo sapiens]	0	23.224	57	4	7	4	84	9.5	9.45	12.03	4	1
FALSE	High	Master Protein	P62263	40S ribosomal protein S14 [OS=Homo sapiens]	0	23.098	36	4	6	4	151	16.3	10.05	13.1	4	1
FALSE	High	Master Protein	P05161	Ubiquitin-like protein ISG15 [OS=Homo sapiens]	0	23.063	35	5	9	5	165	17.9	7.44	12.33	5	1
FALSE	High	Master Protein	P16152	Carbonyl reductase [NADPH] 1 [OS=Homo sapiens]	0	23.029	27	5	6	5	277	30.4	8.32	10.86	5	1
FALSE	High	Master Protein	Q16666-1	gamma-interferon-inducible protein 16 [OS=Homo sapiens]	0	22.945	12	8	11	8	785	88.2	9.28	11.48	8	1
FALSE	High	Master Protein	Q99832	T-complex protein 1 subunit eta [OS=Homo sapiens]	0	22.731	13	7	12	7	543	59.3	7.65	22.28	7	1
FALSE	High	Master Protein	P37802	Transgelin-2 [OS=Homo sapiens]	0	22.66	33	6	11	6	199	22.4	8.25	26.08	6	1
FALSE	High	Master Protein	P43490	nicotinamide phosphoribosyltransferase [OS=Homo sapiens]	0	22.389	14	6	11	6	491	55.5	7.15	11.79	6	1
FALSE	High	Master Protein	Q8NE71-1	ATP-binding cassette sub-family F member 1 [OS=Homo sapiens]	0	22.36	8	5	7	5	845	95.9	6.8	11.83	5	1
FALSE	High	Master Protein	P14866	Heterogeneous nuclear ribonucleoprotein L [OS=Homo sapiens]	0	22.259	15	6	9	6	589	64.1	8.22	6.49	6	1
FALSE	High	Master Protein	Q13263	Transcription intermediary factor 1-beta [OS=Homo sapiens]	0	22.256	8	5	6	5	835	88.5	5.77	11.51	5	1
FALSE	High	Master Protein	P04792	Heat shock protein beta-1 [OS=Homo sapiens]	0	22.088	26	4	6	4	205	22.8	6.4	11.03	4	1
FALSE	High	Master Protein	P17812	CTP synthase 1 [OS=Homo sapiens]	0	22.086	11	5	7	5	591	66.6	6.46	12.02	5	1
FALSE	High	Master Protein	P30086	phosphatidylethanolamine-binding protein 1 [OS=Homo sapiens]	0	22.042	31	4	6	4	187	21	7.53	12.39	4	1
FALSE	High	Master Protein	P61353	60S ribosomal protein L27 [OS=Homo sapiens]	0	21.945	43	5	11	5	136	15.8	10.56	17.99	5	1
FALSE	High	Master Protein	P41252	isoleucine--tRNA ligase, cytoplasmic [OS=Homo sapiens]	0	21.914	6	5	6	5	1262	144.4	6.15	7.07	5	1
FALSE	High	Master Protein	P78347	General transcription factor II-I [OS=Homo sapiens]	0	21.48	9	9	10	9	998	112.3	6.39	7.52	9	1
FALSE	High	Master Protein	P62753	40S RIBOSOMAL PROTEIN S6 [OS=Homo sapiens]	0	21.471	20	5	10	5	249	28.7	10.84	19.08	5	1
FALSE	High	Master Protein	P62277	40S ribosomal protein S13 [OS=Homo sapiens]	0	21.39	35	5	11	5	151	17.2	10.54	14.68	5	1
FALSE	High	Master Protein	P32320	cytidine deaminase [OS=Homo sapiens]	0	21.355	34	4	7	4	146	16.2	6.92	12.88	4	1
FALSE	High	Master Protein	O43390-1	heterogeneous nuclear ribonucleoprotein r [OS=Homo sapiens]	0	21.348	8	5	10	1	633	70.9	8.13	11.38	5	1
FALSE	High	Master Protein	P20073-1	Annexin A7 [OS=Homo sapiens]	0	21.328	10	5	10	4	488	52.7	5.68	11.45	5	1
FALSE	High	Master Protein	P20042	Eukaryotic translation initiation factor 2 subunit 2 [OS=Homo sapiens]	0	21.316	18	6	10	6	333	38.4	5.8	12.3	6	1
FALSE	High	Master Protein	P30153	serine/threonine-protein phosphatase 2A 65 kDa regulatory subunit A alpha isoform [OS=Homo sapiens]	0	21.064	13	7	11	7	589	65.3	5.11	12.24	7	1
FALSE	High	Master Protein	O43684	Mitotic checkpoint protein BUB3 [OS=Homo sapiens]	0	20.998	22	7	13	7	328	37.1	6.84	10.76	7	1
FALSE	High	Master Protein	Q9Y666	Solute carrier family 12 member 7 [OS=Homo sapiens]	0	20.951	7	5	6	5	1083	119	6.71	7.55	5	1
FALSE	High	Master Protein	P21796	voltage-dependent anion-selective channel protein 1 [OS=Homo sapiens]	0	20.879	23	4	6	4	283	30.8	8.54	11.22	4	1
FALSE	High	Master Protein	P31946	14-3-3 protein beta/alpha [OS=Homo sapiens]	0	20.725	23	6	13	1	246	28.1	4.83	14.63	6	1
FALSE	High	Master Protein	P61313-1	60S ribosomal protein L15 [OS=Homo sapiens]	0	20.615	27	5	10	5	204	24.1	11.62	16.25	5	1
FALSE	High	Master Protein	Q00796	Sorbitol dehydrogenase [OS=Homo sapiens]	0	20.605	19	6	11	6	357	38.3	7.97	15.71	6	1
FALSE	High	Master Protein	P39019	40S ribosomal protein S19 [OS=Homo sapiens]	0	20.467	40	7	12	7	145	16.1	10.32	18.35	7	1
FALSE	High	Master Protein	Q8WUM4	Programmed cell death 6-interacting protein [OS=Homo sapiens]	0	20.417	8	7	10	7	868	96	6.52	4.02	7	1
FALSE	High	Master Protein	Q9BY44-1	Eukaryotic translation initiation factor 2A [OS=Homo sapiens]	0	20.382	17	8	12	8	585	64.9	8.87	7.87	8	1
FALSE	High	Master Protein	Q13751	Laminin subunit beta-3 [OS=Homo sapiens]	0	20.256	6	5	9	5	1172	129.5	7.21	7.1	5	1
FALSE	High	Master Protein	P02786	Transferrin receptor protein 1 [OS=Homo sapiens]	0	19.959	8	6	8	6	760	84.8	6.61	11.25	6	1
FALSE	High	Master Protein	P38159-1	RNA-binding motif protein, X chromosome [OS=Homo sapiens]	0	19.908	20	8	11	8	391	42.3	10.05	6.73	8	1
FALSE	High	Master Protein	P51149	ras-related protein Rab-7a [OS=Homo sapiens]	0	19.785	22	3	6	3	207	23.5	6.7	16.65	3	1
FALSE	High	Master Protein	P36871-1	Phosphoglucomutase-1 [OS=Homo sapiens]	0	19.785	11	6	9	6	562	61.4	6.76	7.02	6	1
FALSE	High	Master Protein	P31939	bifunctional purine biosynthesis protein purH [OS=Homo sapiens]	0	19.706	14	6	9	6	592	64.6	6.71	4.19	6	1
FALSE	High	Master Protein	Q9Y230	RuvB-like 2 [OS=Homo sapiens]	0	19.507	17	6	8	6	463	51.1	5.64	8.32	6	1
FALSE	High	Master Protein	P52597	Heterogeneous nuclear ribonucleoprotein F [OS=Homo sapiens]	0	19.501	16	5	8	4	415	45.6	5.58	10.18	5	1
FALSE	High	Master Protein	P63279	SUMO-conjugating enzyme ubc9 [OS=Homo sapiens]	0	19.474	15	3	7	3	158	18	8.66	10.47	3	1
FALSE	High	Master Protein	Q92841-1	Isoform 2 of Probable ATP-dependent RNA helicase DDX17 [OS=Homo sapiens]	0	19.367	10	6	8	4	650	72.3	8.59	9.68	6	1
FALSE	High	Master Protein	P55060-1	Exportin-2 [OS=Homo sapiens]	0	19.321	8	7	8	7	971	110.3	5.77	6.11	7	1
FALSE	High	Master Protein	P46783	40S ribosomal protein S10 [OS=Homo sapiens]	0	19.253	31	6	11	6	165	18.9	10.15	21.32	6	1
FALSE	High	Master Protein	P07996	thrombospondin-1 [OS=Homo sapiens]	0	19.112	8	7	10	7	1170	129.3	4.94	9.62	7	1
FALSE	High	Master Protein	P08670	Vimentin [OS=Homo sapiens]	0	19.073	19	8	13	5	466	53.6	5.12	16.3	8	1
FALSE	High	Master Protein	P18206	Vinculin [OS=Homo sapiens]	0	18.911	8	7	11	7	1134	123.7	5.66	11.91	7	1
FALSE	High	Master Protein	Q02543	60S ribosomal protein L18a [OS=Homo sapiens]	0	18.767	27	5	10	5	176	20.7	10.71	16.65	5	1
FALSE	High	Master Protein	Q16181	Septin-7 [OS=Homo sapiens]	0	18.671	15	5	9	5	437	50.6	8.63	8.52	5	1
FALSE	High	Master Protein	P04181-1	Ornithine aminotransferase, mitochondrial [OS=Homo sapiens]	0	18.665	15	5	8	5	439	48.5	7.03	10.86	5	1
FALSE	High	Master Protein	P63000-1	Ras-related C3 botulinum toxin substrate 1 [OS=Homo sapiens]	0	18.372	27	5	9	5	192	21.4	8.5	19.22	5	1
FALSE	High	Master Protein	P50993	Sodium/potassium-transporting ATPase subunit alpha-2 [OS=Homo sapiens]	0	18.194	6	4	6	4	1020	112.2	5.66	4.66	4	1
FALSE	High	Master Protein	P37837	Transaldolase [OS=Homo sapiens]	0	18.072	12	5	7	5	337	37.5	6.81	12.32	5	1
FALSE	High	Master Protein	P62829	60S ribosomal protein L23 [OS=Homo sapiens]	0	17.992	39	5	6	5	140	14.9	10.51	13.04	5	1
FALSE	High	Master Protein	P99999	cytochrome c [OS=Homo sapiens]	0	17.89	31	3	7	3	105	11.7	9.57	16.33	3	1
FALSE	High	Master Protein	O15144	Actin-related protein 2/3 complex subunit 2 [OS=Homo sapiens]	0	17.88	20	6	13	6	300	34.3	7.36	8.16	6	1
FALSE	High	Master Protein	O75131	Copine-3 [OS=Homo sapiens]	0	17.84	11	5	9	5	537	60.1	5.85	9.14	5	1
FALSE	High	Master Protein	P04732-1	metallothionein-1E [OS=Homo sapiens]	0	17.755	34	3	7	1	61	6	7.96	15.96	3	1
FALSE	High	Master Protein	P12081	Histidine--tRNA ligase, cytoplasmic [OS=Homo sapiens]	0	17.651	12	6	9	6	509	57.4	5.88	9.21	6	1
FALSE	High	Master Protein	Q7RTV0	PHD finger-like domain-containing protein 5A [OS=Homo sapiens]	0	17.592	48	5	6	5	110	12.4	8.41	8.06	5	1
FALSE	High	Master Protein	Q71UI9-1	Histone H2A.V [OS=Homo sapiens]	0	17.568	31	4	9	2	128	13.5	10.58	14.49	4	1
FALSE	High	Master Protein	O14818-1	Proteasome subunit alpha type-7 [OS=Homo sapiens]	0	17.565	20	5	10	5	248	27.9	8.46	6.01	5	1
FALSE	High	Master Protein	P31947-1	14-3-3 protein sigma [OS=Homo sapiens]	0	17.428	17	5	10	2	248	27.8	4.74	11.61	5	1
FALSE	High	Master Protein	Q9NSD9	Phenylalanine--tRNA ligase beta subunit [OS=Homo sapiens]	0	17.394	9	5	8	5	589	66.1	6.84	9.76	5	1
FALSE	High	Master Protein	P84098	60S ribosomal protein L19 [OS=Homo sapiens]	0	17.211	22	4	8	4	196	23.5	11.47	13.21	4	1
FALSE	High	Master Protein	O15143	Actin-related protein 2/3 complex subunit 1B [OS=Homo sapiens]	0	17.187	10	3	5	3	372	40.9	8.35	8.56	3	1
FALSE	High	Master Protein	P01892	HLA class I histocompatibility antigen, A-2 alpha chain [OS=Homo sapiens]	0	17.093	16	4	7	4	365	40.9	6.99	16.26	4	1
FALSE	High	Master Protein	O75694	nuclear pore complex protein nup155 [OS=Homo sapiens]	0	17.037	7	7	11	7	1391	155.1	6.16	6.9	7	1
FALSE	High	Master Protein	Q96EK6	glucosamine 6-phosphate N-acetyltransferase [OS=Homo sapiens]	0	16.976	29	4	7	4	184	20.7	7.99	10.18	4	1
FALSE	High	Master Protein	P13693	Translationally-controlled tumor protein [OS=Homo sapiens]	0	16.768	48	4	5	4	172	19.6	4.93	8.99	4	1
FALSE	High	Master Protein	P55010	Eukaryotic translation initiation factor 5 [OS=Homo sapiens]	0	16.763	13	5	8	5	431	49.2	5.58	10.35	5	1
FALSE	High	Master Protein	O15371	Eukaryotic translation initiation factor 3 subunit D [OS=Homo sapiens]	0	16.573	9	5	9	5	548	63.9	6.05	8.35	5	1
FALSE	High	Master Protein	P31153	S-adenosylmethionine synthase isoform type-2 [OS=Homo sapiens]	0	16.32	12	3	5	3	395	43.6	6.48	9.33	3	1
FALSE	High	Master Protein	Q96D46	60S ribosomal export protein NMD3 [OS=Homo sapiens]	0	16.27	10	4	7	4	503	57.6	7.14	8.36	4	1
FALSE	High	Master Protein	P69905	Hemoglobin subunit alpha [OS=Homo sapiens]	0	16.245	28	3	8	3	142	15.2	8.68	7.45	3	1
FALSE	High	Master Protein	P27816-1	Microtubule-associated protein 4 [OS=Homo sapiens]	0	16.239	5	4	5	4	1152	120.9	5.43	4.71	4	1
FALSE	High	Master Protein	P50914	60S ribosomal protein L14 [OS=Homo sapiens]	0	16.228	14	3	5	3	215	23.4	10.93	11.07	3	1
FALSE	High	Master Protein	P54577	Tyrosine--tRNA ligase, cytoplasmic [OS=Homo sapiens]	0	16.165	11	6	10	6	528	59.1	7.05	8.96	6	1
FALSE	High	Master Protein	O00154	cytosolic acyl coenzyme A thioester hydrolase [OS=Homo sapiens]	0	16.115	10	3	4	3	380	41.8	8.54	7.54	3	1
FALSE	High	Master Protein	P46776	60S ribosomal protein L27a [OS=Homo sapiens]	0	15.936	28	4	7	4	148	16.6	11	10.13	4	1
FALSE	High	Master Protein	P15121	aldose reductase [OS=Homo sapiens]	0	15.892	21	6	9	6	316	35.8	6.98	7.49	6	1
FALSE	High	Master Protein	Q16831	uridine phosphorylase 1 [OS=Homo sapiens]	0	15.856	18	4	6	4	310	33.9	7.88	9.18	4	1
FALSE	High	Master Protein	P07477	Trypsin-1 [OS=Homo sapiens]	0	15.795	15	3	6	3	247	26.5	6.51	6.45	3	1
FALSE	High	Master Protein	P46779	60S ribosomal protein L28 [OS=Homo sapiens]	0	15.717	33	6	10	6	137	15.7	12.02	5.05	6	1
FALSE	High	Master Protein	Q14204	Cytoplasmic dynein 1 heavy chain 1 [OS=Homo sapiens]	0	15.607	2	7	11	7	4646	532.1	6.4	5.33	7	1
FALSE	High	Master Protein	O43242	26S proteasome non-ATPase regulatory subunit 3 [OS=Homo sapiens]	0	15.461	9	4	8	4	534	60.9	8.44	10.44	4	1
FALSE	High	Master Protein	Q9UMR2-1	ATP-dependent RNA helicase DDX19B [OS=Homo sapiens]	0	15.414	11	5	6	5	479	53.9	6.3	7.71	5	1
FALSE	High	Master Protein	Q9UHD8-1	Septin-9 [OS=Homo sapiens]	0	15.408	12	7	8	7	586	65.4	8.97	9.03	7	1
FALSE	High	Master Protein	Q9NTK5-1	obg-like ATPase 1 [OS=Homo sapiens]	0	15.372	11	4	8	4	396	44.7	7.81	14.46	4	1
FALSE	High	Master Protein	P53621-1	coatomer subunit alpha [OS=Homo sapiens]	0	15.361	5	5	5	5	1224	138.3	7.66	2.05	5	1
FALSE	High	Master Protein	P62899	60S ribosomal protein L31 [OS=Homo sapiens]	0	15.293	38	5	10	5	125	14.5	10.54	17.4	5	1
FALSE	High	Master Protein	P49458	Signal recognition particle 9 kDa protein [OS=Homo sapiens]	0	15.293	33	3	3	3	86	10.1	7.97	5.92	3	1
FALSE	High	Master Protein	Q7RTS7	Keratin, type II cytoskeletal 74 [OS=Homo sapiens]	0	15.283	6	5	14	1	529	57.8	7.71	21.52	5	1
FALSE	High	Master Protein	Q04637	eukaryotic translation initiation factor 4 gamma 1 [OS=Homo sapiens]	0	15.234	4	6	10	6	1599	175.4	5.33	3.41	6	1
FALSE	High	Master Protein	Q14498-1	RNA-binding protein 39 [OS=Homo sapiens]	0	15.227	7	3	6	3	530	59.3	10.1	11.1	3	1
FALSE	High	Master Protein	P62857	40S ribosomal protein S28 [OS=Homo sapiens]	0	15.212	46	3	5	3	69	7.8	10.7	14.01	3	1
FALSE	High	Master Protein	P62854	40S ribosomal protein S26 [OS=Homo sapiens]	0	15.047	31	3	6	3	115	13	11	15.52	3	1
FALSE	High	Master Protein	P41223	Protein BUD31 homolog [OS=Homo sapiens]	0	15.028	22	3	5	3	144	17	8.82	4.53	3	1
FALSE	High	Master Protein	Q9Y2S6	Translation machinery-associated protein 7 [OS=Homo sapiens]	0	15.015	31	3	9	3	64	7.1	9.99	15.72	3	1
FALSE	High	Master Protein	P31689-1	DnaJ homolog subfamily A member 1 [OS=Homo sapiens]	0	14.996	13	3	5	3	397	44.8	7.08	6.46	3	1
FALSE	High	Master Protein	P12268	inosine-5'-monophosphate dehydrogenase 2 [OS=Homo sapiens]	0	14.948	10	4	7	4	514	55.8	6.9	9.61	4	1
FALSE	High	Master Protein	Q9BZZ5-4	Apoptosis inhibitor 5 [OS=Homo sapiens]	0	14.782	9	4	6	4	524	59	7.34	6.79	4	1
FALSE	High	Master Protein	Q15084-1	Protein disulfide-isomerase A6 [OS=Homo sapiens]	0	14.768	10	4	6	4	440	48.1	5.08	10.62	4	1
FALSE	High	Master Protein	P62851	40S ribosomal protein S25 [OS=Homo sapiens]	0	14.65	24	3	7	3	125	13.7	10.11	10.53	3	1
FALSE	High	Master Protein	O00231	26S proteasome non-ATPase regulatory subunit 11 [OS=Homo sapiens]	0	14.613	9	4	7	4	422	47.4	6.48	6.72	4	1
FALSE	High	Master Protein	O43795	Unconventional myosin-Ib [OS=Homo sapiens]	0	14.559	4	5	5	5	1136	131.9	9.38	4.52	5	1
FALSE	High	Master Protein	P54136-1	arginine--tRNA ligase, cytoplasmic [OS=Homo sapiens]	0	14.447	7	4	6	4	660	75.3	6.68	10.82	4	1
FALSE	High	Master Protein	Q16576-1	Histone-binding protein RBBP7 [OS=Homo sapiens]	0	14.433	12	3	6	3	425	47.8	5.05	5.67	3	1
FALSE	High	Master Protein	P18124	60S ribosomal protein L7 [OS=Homo sapiens]	0	14.413	19	5	10	5	248	29.2	10.65	14.4	5	1
FALSE	High	Master Protein	Q9NR12-1	PDZ and LIM domain protein 7 [OS=Homo sapiens]	0	14.337	12	5	9	5	457	49.8	8.41	3.6	5	1
FALSE	High	Master Protein	Q9UHB6	LIM domain and actin-binding protein 1 [OS=Homo sapiens]	0	14.223	6	5	7	5	759	85.2	6.84	5.91	5	1
FALSE	High	Master Protein	P45880	Voltage-dependent anion-selective channel protein 2 [OS=Homo sapiens]	0	14.178	21	4	6	4	294	31.5	7.56	10.76	4	1
FALSE	High	Master Protein	P06493	Cyclin-dependent kinase 1 [OS=Homo sapiens]	0	14.172	16	5	7	4	297	34.1	8.4	8.03	5	1
FALSE	High	Master Protein	Q13492-1	Phosphatidylinositol-binding clathrin assembly protein [OS=Homo sapiens]	0	14.143	6	3	4	3	652	70.7	7.9	4.42	3	1
FALSE	High	Master Protein	P41250	Glycine--tRNA ligase [OS=Homo sapiens]	0	14.027	6	5	6	5	739	83.1	7.03	3.88	5	1
FALSE	High	Master Protein	P07910-1	Heterogeneous nuclear ribonucleoproteins C1/C2 [OS=Homo sapiens]	0	13.931	11	3	4	3	306	33.7	5.08	6.86	3	1
FALSE	High	Master Protein	P17096-1	High mobility group protein HMG-I/HMG-Y [OS=Homo sapiens]	0	13.923	49	4	7	4	107	11.7	10.32	8.51	4	1
FALSE	High	Master Protein	Q99623	Prohibitin-2 [OS=Homo sapiens]	0	13.922	17	5	7	5	299	33.3	9.83	4.68	5	1
FALSE	High	Master Protein	P22087	rRNA 2'-O-methyltransferase fibrillarin [OS=Homo sapiens]	0	13.911	17	4	6	4	321	33.8	10.18	8.36	4	1
FALSE	High	Master Protein	P62244	40S ribosomal protein S15a [OS=Homo sapiens]	0	13.886	28	4	6	4	130	14.8	10.13	12.68	4	1
FALSE	High	Master Protein	Q00688	peptidyl-prolyl cis-trans isomerase FKBP3 [OS=Homo sapiens]	0	13.759	30	6	8	6	224	25.2	9.28	11.86	6	1
FALSE	High	Master Protein	Q14232	Translation initiation factor eIF-2B subunit alpha [OS=Homo sapiens]	0	13.717	14	4	6	4	305	33.7	7.33	1.64	4	1
FALSE	High	Master Protein	Q13200	26S proteasome non-ATPase regulatory subunit 2 [OS=Homo sapiens]	0	13.697	5	4	7	4	908	100.1	5.2	8.87	4	1
FALSE	High	Master Protein	Q15019	septin-2 [OS=Homo sapiens]	0	13.643	10	3	6	3	361	41.5	6.6	7.7	3	1
FALSE	High	Master Protein	P22695	Cytochrome b-c1 complex subunit 2, mitochondrial [OS=Homo sapiens]	0	13.374	7	2	2	2	453	48.4	8.63	4.55	2	1
FALSE	High	Master Protein	P51991-1	Heterogeneous nuclear ribonucleoprotein A3 [OS=Homo sapiens]	0	13.349	16	4	4	4	378	39.6	9.01	1.63	4	1
FALSE	High	Master Protein	P18754-1	Regulator of chromosome condensation [OS=Homo sapiens]	0	13.211	16	5	6	5	421	44.9	7.52	0	5	1
FALSE	High	Master Protein	P00491	purine nucleoside phosphorylase [OS=Homo sapiens]	0	13.167	18	3	3	3	289	32.1	6.95	6.52	3	1
FALSE	High	Master Protein	O75531	Barrier-to-autointegration factor [OS=Homo sapiens]	0	13.115	43	3	4	3	89	10.1	6.09	8.63	3	1
FALSE	High	Master Protein	P30405	Peptidyl-prolyl cis-trans isomerase F, mitochondrial [OS=Homo sapiens]	0	12.793	24	8	14	8	207	22	9.38	11.94	8	1
FALSE	High	Master Protein	Q01813	ATP-dependent 6-phosphofructokinase, platelet type [OS=Homo sapiens]	0	12.685	6	4	7	4	784	85.5	7.55	7.24	4	1
FALSE	High	Master Protein	P36542-1	ATP synthase subunit gamma, mitochondrial [OS=Homo sapiens]	0	12.63	10	3	3	3	298	33	9.22	4.52	3	1
FALSE	High	Master Protein	P28066-1	Proteasome subunit alpha type-5 [OS=Homo sapiens]	0	12.546	17	3	4	3	241	26.4	4.79	6.16	3	1
FALSE	High	Master Protein	P13667	Protein disulfide-isomerase A4 [OS=Homo sapiens]	0	12.325	7	4	5	4	645	72.9	5.07	3.68	4	1
FALSE	High	Master Protein	P50995	annexin A11 [OS=Homo sapiens]	0	12.278	10	4	5	4	505	54.4	7.65	3.78	4	1
FALSE	High	Master Protein	P60660	Myosin light polypeptide 6 [OS=Homo sapiens]	0	12.269	32	4	8	4	151	16.9	4.65	7.69	4	1
FALSE	High	Master Protein	Q9UHX1-1	poly(U)-binding-splicing factor PUF60 [OS=Homo sapiens]	0	12.163	9	4	6	4	559	59.8	5.29	0	4	1
FALSE	High	Master Protein	P63173	60s ribosomal protein l38 [OS=Homo sapiens]	0	11.915	36	2	3	2	70	8.2	10.1	3.89	2	1
FALSE	High	Master Protein	P52566	Rho GDP-dissociation inhibitor 2 [OS=Homo sapiens]	0	11.893	15	2	2	2	201	23	5.21	5.21	2	1
FALSE	High	Master Protein	P62841	40S ribosomal protein S15 [OS=Homo sapiens]	0	11.874	17	2	2	2	145	17	10.39	7.15	2	1
FALSE	High	Master Protein	Q9ULC4-1	Malignant T-cell-amplified sequence 1 [OS=Homo sapiens]	0	11.862	23	3	4	3	181	20.5	8.82	6.84	3	1
FALSE	High	Master Protein	P00367	Glutamate dehydrogenase 1, mitochondrial [OS=Homo sapiens]	0	11.826	7	4	5	4	558	61.4	7.8	1.69	4	1
FALSE	High	Master Protein	P09972	Fructose-bisphosphate aldolase C [OS=Homo sapiens]	0	11.8	11	4	7	2	364	39.4	6.87	8.24	4	1
FALSE	High	Master Protein	P62750	60S ribosomal protein L23a [OS=Homo sapiens]	0	11.78	26	4	5	4	156	17.7	10.45	5.07	4	1
FALSE	High	Master Protein	P29034	protein S100-A2 [OS=Homo sapiens]	0	11.771	28	4	11	4	98	11.1	4.78	9.93	4	1
FALSE	High	Master Protein	O43776	Asparagine--tRNA ligase, cytoplasmic [OS=Homo sapiens]	0	11.5	7	3	5	3	548	62.9	6.25	4.29	3	1
FALSE	High	Master Protein	Q9Y5A9-1	YTH domain-containing family protein 2 [OS=Homo sapiens]	0	11.47	6	3	4	3	579	62.3	8.79	4.49	3	1
FALSE	High	Master Protein	P17931	Galectin-3 [OS=Homo sapiens]	0	11.46	10	2	6	2	250	26.1	8.56	4.23	2	1
FALSE	High	Master Protein	P31949	protein S100-A11 [OS=Homo sapiens]	0	11.419	34	4	6	4	105	11.7	7.12	11.95	4	1
FALSE	High	Master Protein	P59998	Actin-related protein 2/3 complex subunit 4 [OS=Homo sapiens]	0	11.355	27	4	7	4	168	19.7	8.43	7.79	4	1
FALSE	High	Master Protein	O95831-1	Apoptosis-inducing factor 1, mitochondrial [OS=Homo sapiens]	0	11.219	5	2	2	2	613	66.9	8.95	4.73	2	1
FALSE	High	Master Protein	P27635	60S ribosomal protein L10 [OS=Homo sapiens]	0	11.213	30	5	7	5	214	24.6	10.08	11.39	5	1
FALSE	High	Master Protein	P35268	60S ribosomal protein L22 [OS=Homo sapiens]	0	11.155	19	2	4	2	128	14.8	9.19	9.94	2	1
FALSE	High	Master Protein	O43143	Pre-mRNA-splicing factor ATP-dependent RNA helicase DHX15 [OS=Homo sapiens]	0	11.126	5	3	4	3	795	90.9	7.46	4.25	3	1
FALSE	High	Master Protein	Q9P0L0	vesicle-associated membrane protein-associated protein A [OS=Homo sapiens]	0	11.086	17	4	4	4	249	27.9	8.62	4.77	4	1
FALSE	High	Master Protein	Q14103	heterogeneous nuclear ribonucleoprotein D0 [OS=Homo sapiens]	0	11.066	9	3	4	2	355	38.4	7.81	7.66	3	1
FALSE	High	Master Protein	P49207	60S ribosomal protein L34 [OS=Homo sapiens]	0	11.058	29	4	6	4	117	13.3	11.47	9.42	4	1
FALSE	High	Master Protein	P08134	Rho-related GTP-binding protein RhoC [OS=Homo sapiens]	0	11.034	18	3	4	3	193	22	6.58	8.95	3	1
FALSE	High	Master Protein	P54819	Adenylate kinase 2, mitochondrial [OS=Homo sapiens]	0	10.99	13	3	5	3	239	26.5	7.81	5.3	3	1
FALSE	High	Master Protein	P81605	Dermcidin [OS=Homo sapiens]	0	10.943	30	3	4	3	110	11.3	6.54	9.84	3	1
FALSE	High	Master Protein	P62266	40S ribosomal protein S23 [OS=Homo sapiens]	0	10.772	21	3	5	3	143	15.8	10.49	11.87	3	1
FALSE	High	Master Protein	P11413-1	Glucose-6-phosphate 1-dehydrogenase [OS=Homo sapiens]	0	10.735	9	5	6	5	515	59.2	6.84	1.71	5	1
FALSE	High	Master Protein	P27824	Calnexin [OS=Homo sapiens]	0	10.699	6	3	5	3	592	67.5	4.6	3.11	3	1
FALSE	High	Master Protein	P27708	CAD protein [OS=Homo sapiens]	0	10.669	2	4	5	4	2225	242.8	6.46	0	4	1
FALSE	High	Master Protein	P33316-3	Deoxyuridine 5'-triphosphate nucleotidohydrolase, mitochondrial [OS=Homo sapiens]	0	10.566	14	3	6	3	252	26.5	9.36	11.78	3	1
FALSE	High	Master Protein	Q14061	cytochrome C oxidase copper chaperone [OS=Homo sapiens]	0	10.56	52	3	6	3	63	6.9	7.24	10.62	3	1
FALSE	High	Master Protein	P62847-1	40S ribosomal protein S24 [OS=Homo sapiens]	0	10.535	20	4	4	4	133	15.4	10.78	1.66	4	1
FALSE	High	Master Protein	O75874	Isocitrate dehydrogenase [NADP] cytoplasmic [OS=Homo sapiens]	0	10.534	8	3	5	3	414	46.6	7.01	5	3	1
FALSE	High	Master Protein	P55209	Nucleosome assembly protein 1-like 1 [OS=Homo sapiens]	0	10.488	7	2	3	2	391	45.3	4.46	6.66	2	1
FALSE	High	Master Protein	P15559-1	NAD(P)H dehydrogenase [quinone] 1 [OS=Homo sapiens]	0	10.485	11	3	5	3	274	30.8	8.88	7.75	3	1
FALSE	High	Master Protein	P40925	Malate dehydrogenase, cytoplasmic [OS=Homo sapiens]	0	10.468	11	3	6	3	334	36.4	7.36	7.33	3	1
FALSE	High	Master Protein	P26583	High mobility group protein B2 [OS=Homo sapiens]	0	10.41	13	2	3	2	209	24	7.81	7.32	2	1
FALSE	High	Master Protein	P04818	thymidylate synthase [OS=Homo sapiens]	0	10.397	12	3	4	3	313	35.7	7.01	1.7	3	1
FALSE	High	Master Protein	P31942	Heterogeneous nuclear ribonucleoprotein H3 [OS=Homo sapiens]	0	10.397	13	4	4	3	346	36.9	6.87	1.8	4	1
FALSE	High	Master Protein	P49023	Paxillin [OS=Homo sapiens]	0	10.35	6	4	5	4	591	64.5	6.19	1.67	4	1
FALSE	High	Master Protein	Q99729-2	Isoform 2 of Heterogeneous nuclear ribonucleoprotein A/B [OS=Homo sapiens]	0	10.197	11	3	5	2	332	35.9	6.95	4.98	3	1
FALSE	High	Master Protein	P67809	Nuclease-sensitive element-binding protein 1 [OS=Homo sapiens]	0	10.181	18	3	6	3	324	35.9	9.88	2.08	3	1
FALSE	High	Master Protein	P61513	60S ribosomal protein L37a [OS=Homo sapiens]	0	10.17	41	3	5	3	92	10.3	10.43	4.37	3	1
FALSE	High	Master Protein	P61604	10 kDa heat shock protein, mitochondrial [OS=Homo sapiens]	0	10.169	31	3	5	3	102	10.9	8.92	9.66	3	1
FALSE	High	Master Protein	P50502	Hsc70-interacting protein [OS=Homo sapiens]	0	10.154	9	3	5	3	369	41.3	5.27	2.41	3	1
FALSE	High	Master Protein	Q03135	Caveolin-1 [OS=Homo sapiens]	0	10.096	12	2	3	2	178	20.5	6.02	7.59	2	1
FALSE	High	Master Protein	O43813	LanC-like protein 1 [OS=Homo sapiens]	0	10.078	9	3	4	3	399	45.3	7.75	4.63	3	1
FALSE	High	Master Protein	Q13151	Heterogeneous nuclear ribonucleoprotein A0 [OS=Homo sapiens]	0	10.04	11	3	4	3	305	30.8	9.29	2.69	3	1
FALSE	High	Master Protein	P50213-1	Isocitrate dehydrogenase [NAD] subunit alpha, mitochondrial [OS=Homo sapiens]	0	10.022	10	4	6	4	366	39.6	6.92	1.87	4	1
FALSE	High	Master Protein	O14950	Myosin regulatory light chain 12B [OS=Homo sapiens]	0	10.012	17	2	3	2	172	19.8	4.84	5.5	2	1
FALSE	High	Master Protein	P63208	s-phase kinase-associated protein 1 [OS=Homo sapiens]	0	10.008	12	2	5	2	163	18.6	4.54	8.76	2	1
FALSE	High	Master Protein	P06730	Eukaryotic translation initiation factor 4E [OS=Homo sapiens]	0	10.006	10	2	3	2	217	25.1	6.15	4.75	2	1
FALSE	High	Master Protein	Q9H2U2	Inorganic pyrophosphatase 2, mitochondrial [OS=Homo sapiens]	0	9.936	10	2	4	2	334	37.9	7.39	5.76	2	1
FALSE	High	Master Protein	Q9NR30-1	Nucleolar RNA helicase 2 [OS=Homo sapiens]	0	9.913	7	5	5	5	783	87.3	9.28	1.8	5	1
FALSE	High	Master Protein	P54886	delta-1-pyrroline-5-carboxylate synthase [OS=Homo sapiens]	0	9.891	5	4	5	4	795	87.2	7.12	3.42	4	1
FALSE	High	Master Protein	Q8NBS9-1	Thioredoxin domain-containing protein 5 [OS=Homo sapiens]	0	9.878	6	2	3	2	432	47.6	5.97	6.33	2	1
FALSE	High	Master Protein	P38117	electron transfer flavoprotein subunit beta [OS=Homo sapiens]	0	9.863	12	3	6	3	255	27.8	8.1	9.48	3	1
FALSE	High	Master Protein	Q12906-1	Interleukin enhancer-binding factor 3 [OS=Homo sapiens]	0	9.803	3	2	3	2	894	95.3	8.76	7.08	2	1
FALSE	High	Master Protein	P62714	serine/threonine-protein phosphatase 2A catalytic subunit beta isoform [OS=Homo sapiens]	0	9.698	11	3	6	3	309	35.6	5.43	8.6	3	1
FALSE	High	Master Protein	P61088	ubiquitin-conjugating enzyme E2 N [OS=Homo sapiens]	0	9.61	34	4	5	4	152	17.1	6.57	4.52	4	1
FALSE	High	Master Protein	P52565-1	rho GDP-dissociation inhibitor 1 [OS=Homo sapiens]	0	9.571	11	2	4	2	204	23.2	5.11	5.11	2	1
FALSE	High	Master Protein	Q04837	Single-stranded DNA-binding protein, mitochondrial [OS=Homo sapiens]	0	9.419	29	4	6	4	148	17.2	9.6	1.72	4	1
FALSE	High	Master Protein	P32119	Peroxiredoxin-2 [OS=Homo sapiens]	0	9.358	19	3	6	2	198	21.9	5.97	10.06	3	1
FALSE	High	Master Protein	P19367-1	Hexokinase-1 [OS=Homo sapiens]	0	9.328	3	3	5	3	917	102.4	6.8	5.13	3	1
FALSE	High	Master Protein	Q16695	histone H3.1t [OS=Homo sapiens]	0	9.316	24	4	7	4	136	15.5	11.12	13.7	4	1
FALSE	High	Master Protein	P61160-1	Actin-related protein 2 [OS=Homo sapiens]	0	9.279	8	3	4	3	394	44.7	6.74	6.05	3	1
FALSE	High	Master Protein	Q99959	Plakophilin-2 [OS=Homo sapiens]	0	9.269	5	4	5	4	881	97.4	9.33	0	4	1
FALSE	High	Master Protein	P55769	NHP2-like protein 1 [OS=Homo sapiens]	0	9.221	28	3	5	3	128	14.2	8.46	3.66	3	1
FALSE	High	Master Protein	P00568	Adenylate kinase isoenzyme 1 [OS=Homo sapiens]	0	9.202	16	3	5	3	194	21.6	8.63	7.42	3	1
FALSE	High	Master Protein	Q9NZN4	EH domain-containing protein 2 [OS=Homo sapiens]	0	9.17	6	3	5	3	543	61.1	6.46	4.17	3	1
FALSE	High	Master Protein	P83731	60S ribosomal protein L24 [OS=Homo sapiens]	0	9.092	15	4	6	4	157	17.8	11.25	7.75	4	1
FALSE	High	Master Protein	P46063	ATP-dependent DNA helicase Q1 [OS=Homo sapiens]	0	9.067	4	2	2	2	649	73.4	7.88	4.83	2	1
FALSE	High	Master Protein	P55265-1	Double-stranded RNA-specific adenosine deaminase [OS=Homo sapiens]	0	9.057	3	3	3	3	1226	136	8.65	2.42	3	1
FALSE	High	Master Protein	Q01469	Fatty acid-binding protein, epidermal [OS=Homo sapiens]	0	9.032	17	2	2	2	135	15.2	7.01	4.36	2	1
FALSE	High	Master Protein	P20700	Lamin-B1 [OS=Homo sapiens]	0	8.881	5	3	5	2	586	66.4	5.16	7.97	3	1
FALSE	High	Master Protein	Q9H9B4	Sideroflexin-1 [OS=Homo sapiens]	0	8.87	8	2	2	2	322	35.6	9.07	1.61	2	1
FALSE	High	Master Protein	P46778	60S ribosomal protein L21 [OS=Homo sapiens]	0	8.848	14	2	3	2	160	18.6	10.49	8.51	2	1
FALSE	High	Master Protein	P62333	26S proteasome regulatory subunit 10B [OS=Homo sapiens]	0	8.834	6	2	3	2	389	44.1	7.49	5.11	2	1
FALSE	High	Master Protein	Q14192	Four and a half LIM domains protein 2 [OS=Homo sapiens]	0	8.828	14	4	8	4	279	32.2	7.55	9.89	4	1
FALSE	High	Master Protein	P11766	alcohol dehydrogenase class-3 [OS=Homo sapiens]	0	8.65	8	4	5	4	374	39.7	7.49	3.42	4	1
FALSE	High	Master Protein	Q9UBQ7	Glyoxylate reductase/hydroxypyruvate reductase [OS=Homo sapiens]	0	8.585	13	4	4	4	328	35.6	7.39	3.7	4	1
FALSE	High	Master Protein	P52292	Importin subunit alpha-1 [OS=Homo sapiens]	0	8.487	4	2	3	2	529	57.8	5.4	3.56	2	1
FALSE	High	Master Protein	P62195-1	26S proteasome regulatory subunit 8 [OS=Homo sapiens]	0	8.486	6	2	2	2	406	45.6	7.55	1.67	2	1
FALSE	High	Master Protein	Q9NS86	lanC-like protein 2 [OS=Homo sapiens]	0	8.437	7	2	2	2	450	50.8	7.43	4.03	2	1
FALSE	High	Master Protein	P62820	Ras-related protein Rab-1A [OS=Homo sapiens]	0	8.428	20	4	6	4	205	22.7	6.21	2.17	4	1
FALSE	High	Master Protein	P04899-1	guanine nucleotide-binding protein G(i) subunit alpha-2 [OS=Homo sapiens]	0	8.39	7	2	3	2	355	40.4	5.54	4.01	2	1
FALSE	High	Master Protein	P35998	26S proteasome regulatory subunit 7 [OS=Homo sapiens]	0	8.379	5	2	2	2	433	48.6	5.95	1.96	2	1
FALSE	High	Master Protein	P46940	Ras GTPase-activating-like protein IQGAP1 [OS=Homo sapiens]	0	8.341	2	3	4	3	1657	189.1	6.48	2.34	3	1
FALSE	High	Master Protein	P27694	Replication protein A 70 kDa DNA-binding subunit [OS=Homo sapiens]	0	8.339	6	3	3	3	616	68.1	7.21	2.79	3	1
FALSE	High	Master Protein	Q9Y237	Peptidyl-prolyl cis-trans isomerase NIMA-interacting 4 [OS=Homo sapiens]	0	8.303	18	2	3	2	131	13.8	9.77	7.2	2	1
FALSE	High	Master Protein	Q96TA1	Niban-like protein 1 [OS=Homo sapiens]	0	8.285	4	3	5	3	746	84.1	6.19	3.82	3	1
FALSE	High	Master Protein	Q9Y305-1	Acyl-coenzyme A thioesterase 9, mitochondrial [OS=Homo sapiens]	0	8.244	9	4	6	4	439	49.9	8.6	0	4	1
FALSE	High	Master Protein	Q16222-1	UDP-N-acetylhexosamine pyrophosphorylase [OS=Homo sapiens]	0	8.173	4	2	4	2	522	58.7	6.33	5.85	2	1
FALSE	High	Master Protein	P12004	proliferating cell nuclear antigen [OS=Homo sapiens]	0	8.168	19	4	4	4	261	28.8	4.69	4.32	4	1
FALSE	High	Master Protein	P24941-1	cyclin-dependent kinase 2 [OS=Homo sapiens]	0	8.081	12	3	6	2	298	33.9	8.68	4.02	3	1
FALSE	High	Master Protein	P61254	60S ribosomal protein L26 [OS=Homo sapiens]	0	8.005	21	4	6	4	145	17.2	10.55	7.12	4	1
FALSE	High	Master Protein	Q9Y490	Talin-1 [OS=Homo sapiens]	0	7.963	1	3	4	3	2541	269.6	6.07	0	3	1
FALSE	High	Master Protein	P56537-1	eukaryotic translation initiation factor 6 [OS=Homo sapiens]	0	7.949	11	2	3	2	245	26.6	4.68	4.66	2	1
FALSE	High	Master Protein	P11387	DNA topoisomerase 1 [OS=Homo sapiens]	0	7.94	5	3	5	3	765	90.7	9.31	0	3	1
FALSE	High	Master Protein	P78386	Keratin, type II cuticular Hb5 [OS=Homo sapiens]	0	7.854	4	2	5	1	507	55.8	6.55	9.09	2	1
FALSE	High	Master Protein	P42704	Leucine-rich PPR motif-containing protein, mitochondrial [OS=Homo sapiens]	0	7.824	3	3	3	3	1394	157.8	6.13	0	3	1
FALSE	High	Master Protein	O43414-1	ERI1 exoribonuclease 3 [OS=Homo sapiens]	0	7.789	8	2	4	2	337	37.2	8.07	3.72	2	1
FALSE	High	Master Protein	P24539	ATP synthase F(0) complex subunit B1, mitochondrial [OS=Homo sapiens]	0	7.738	8	2	4	2	256	28.9	9.36	5.86	2	1
FALSE	High	Master Protein	P34896-1	Serine hydroxymethyltransferase, cytosolic [OS=Homo sapiens]	0	7.725	5	2	2	1	483	53	7.71	1.83	2	1
FALSE	High	Master Protein	P25685	dnaJ homolog subfamily B member 1 [OS=Homo sapiens]	0	7.64	6	2	3	2	340	38	8.63	6.03	2	1
FALSE	High	Master Protein	P07339	Cathepsin D [OS=Homo sapiens]	0	7.593	11	3	4	3	412	44.5	6.54	5.79	3	1
FALSE	High	Master Protein	P24752	Acetyl-CoA acetyltransferase, mitochondrial [OS=Homo sapiens]	0	7.552	11	4	4	4	427	45.2	8.85	4.06	4	1
FALSE	High	Master Protein	P35613	Basigin [OS=Homo sapiens]	0	7.548	11	3	5	3	385	42.2	5.66	6.85	3	1
FALSE	High	Master Protein	P62879	Guanine nucleotide-binding protein G(I)/G(S)/G(T) subunit beta-2 [OS=Homo sapiens]	0	7.52	9	3	5	1	340	37.3	6	1.82	3	1
FALSE	High	Master Protein	O95373	Importin-7 [OS=Homo sapiens]	0	7.404	2	2	3	2	1038	119.4	4.82	5.71	2	1
FALSE	High	Master Protein	P78417	Glutathione S-transferase omega-1 [OS=Homo sapiens]	0	7.349	13	3	3	3	241	27.5	6.6	0	3	1
FALSE	High	Master Protein	Q07955-1	Serine/arginine-rich splicing factor 1 [OS=Homo sapiens]	0	7.34	13	3	5	3	248	27.7	10.36	5.35	3	1
FALSE	High	Master Protein	P29692	Elongation factor 1-delta [OS=Homo sapiens]	0	7.329	7	2	3	2	281	31.1	5.01	5.86	2	1
FALSE	High	Master Protein	P30419	glycylpeptide N-tetradecanoyltransferase 1 [OS=Homo sapiens]	0	7.282	5	2	2	2	496	56.8	7.8	2.12	2	1
FALSE	High	Master Protein	P42766	60S ribosomal protein L35 [OS=Homo sapiens]	0	7.259	23	3	5	3	123	14.5	11.05	8.2	3	1
FALSE	High	Master Protein	P35030	Trypsin-3 [OS=Homo sapiens]	0	7.243	4	1	4	1	304	32.5	7.49	8.78	1	1
FALSE	High	Master Protein	Q96QK1	Vacuolar protein sorting-associated protein 35 [OS=Homo sapiens]	0	7.241	4	2	3	2	796	91.6	5.49	0	2	1
FALSE	High	Master Protein	O75367-1	Core histone macro-H2A.1 [OS=Homo sapiens]	0	7.218	11	2	2	2	372	39.6	9.79	2.02	2	1
FALSE	High	Master Protein	Q8NFH4	Nucleoporin Nup37 [OS=Homo sapiens]	0	7.215	5	1	2	1	326	36.7	5.92	2.42	1	1
FALSE	High	Master Protein	P05455	Lupus La protein [OS=Homo sapiens]	0	7.195	6	2	3	2	408	46.8	7.12	4.25	2	1
FALSE	High	Master Protein	Q86VP6-1	cullin-associated nedd8-dissociated protein 1 [OS=Homo sapiens]	0	7.126	2	2	3	2	1230	136.3	5.78	3.68	2	1
FALSE	High	Master Protein	P15170	Eukaryotic peptide chain release factor GTP-binding subunit ERF3A [OS=Homo sapiens]	0	7.123	9	3	4	3	499	55.7	5.62	2.25	3	1
FALSE	High	Master Protein	P62873	Guanine nucleotide-binding protein G(I)/G(S)/G(T) subunit beta-1 [OS=Homo sapiens]	0	7.106	9	3	5	1	340	37.4	6	1.82	3	1
FALSE	High	Master Protein	Q969Q0	60S ribosomal protein L36a-like [OS=Homo sapiens]	0	7.068	24	3	4	3	106	12.5	10.65	6.29	3	1
FALSE	High	Master Protein	Q92979	Ribosomal RNA small subunit methyltransferase Nep1 [OS=Homo sapiens]	0	7.042	9	2	2	2	244	26.7	9.17	4.36	2	1
FALSE	High	Master Protein	Q9Y383	Putative RNA-binding protein Luc7-like 2 [OS=Homo sapiens]	0	7.041	10	3	3	3	392	46.5	10.01	0	3	1
FALSE	High	Master Protein	P26358-1	DNA (cytosine-5)-methyltransferase 1 [OS=Homo sapiens]	0	6.992	3	3	3	3	1616	183.1	7.75	1.85	3	1
FALSE	High	Master Protein	Q96FW1	Ubiquitin thioesterase otub1 [OS=Homo sapiens]	0	6.843	12	3	3	3	271	31.3	4.94	0	3	1
FALSE	High	Master Protein	P35637-1	RNA-binding protein FUS [OS=Homo sapiens]	0	6.82	9	3	5	2	526	53.4	9.36	4.72	3	1
FALSE	High	Master Protein	P43034	Platelet-activating factor acetylhydrolase IB subunit alpha [OS=Homo sapiens]	0	6.815	7	2	2	2	410	46.6	7.37	2.51	2	1
FALSE	High	Master Protein	P13796	Plastin-2 [OS=Homo sapiens]	0	6.811	4	2	3	1	627	70.2	5.43	4.04	2	1
FALSE	High	Master Protein	P62913	60S ribosomal protein L11 [OS=Homo sapiens]	0	6.805	13	3	6	3	178	20.2	9.6	8.77	3	1
FALSE	High	Master Protein	Q6NZI2-1	caveolae-associated protein 1 [OS=Homo sapiens]	0	6.754	5	1	1	1	390	43.5	5.6	2.63	1	1
FALSE	High	Master Protein	Q07666	KH domain-containing, RNA-binding, signal transduction-associated protein 1 [OS=Homo sapiens]	0	6.739	7	3	5	3	443	48.2	8.66	3.43	3	1
FALSE	High	Master Protein	Q9NWB6	Arginine and glutamate-rich protein 1 [OS=Homo sapiens]	0	6.68	9	3	6	3	273	33.2	10.35	5.25	3	1
FALSE	High	Master Protein	Q04760-1	lactoylglutathione lyase [OS=Homo sapiens]	0	6.678	13	2	4	2	184	20.8	5.31	5.78	2	1
FALSE	High	Master Protein	P15927-1	Replication protein A 32 kDa subunit [OS=Homo sapiens]	0	6.663	9	2	3	2	270	29.2	6.15	0	2	1
FALSE	High	Master Protein	Q96PK6-1	RNA-binding protein 14 [OS=Homo sapiens]	0	6.66	4	2	2	2	669	69.4	9.67	0	2	1
FALSE	High	Master Protein	P50579	methionine aminopeptidase 2 [OS=Homo sapiens]	0	6.635	6	3	4	3	478	52.9	5.82	0	3	1
FALSE	High	Master Protein	P52895	Aldo-keto reductase family 1 member C2 [OS=Homo sapiens]	0	6.62	11	3	4	3	323	36.7	7.49	1.89	3	1
FALSE	High	Master Protein	B5ME19	eukaryotic translation initiation factor 3 subunit C-like protein [OS=Homo sapiens]	0	6.574	2	2	4	2	914	105.4	5.64	1.96	2	1
FALSE	High	Master Protein	Q96FQ6	Protein S100-A16 [OS=Homo sapiens]	0	6.561	12	1	1	1	103	11.8	6.79	0	1	1
FALSE	High	Master Protein	P14324	Farnesyl pyrophosphate synthase [OS=Homo sapiens]	0	6.49	8	3	5	3	419	48.2	6.15	3.88	3	1
FALSE	High	Master Protein	P18077	60S ribosomal protein L35a [OS=Homo sapiens]	0	6.437	25	3	5	3	110	12.5	11.06	7.61	3	1
FALSE	High	Master Protein	O15145	Actin-related protein 2/3 complex subunit 3 [OS=Homo sapiens]	0	6.401	6	1	4	1	178	20.5	8.59	2.41	1	1
FALSE	High	Master Protein	Q00325-1	Phosphate carrier protein, mitochondrial [OS=Homo sapiens]	0	6.387	7	3	4	3	362	40.1	9.38	5.69	3	1
FALSE	High	Master Protein	P00505	Aspartate aminotransferase, mitochondrial [OS=Homo sapiens]	0	6.385	3	1	2	1	430	47.5	9.01	5.75	1	1
FALSE	High	Master Protein	P62910	60S ribosomal protein L32 [OS=Homo sapiens]	0	6.354	10	1	1	1	135	15.9	11.33	0	1	1
FALSE	High	Master Protein	Q03252	Lamin-B2 [OS=Homo sapiens]	0	6.344	4	2	5	1	620	69.9	5.59	7.76	2	1
FALSE	High	Master Protein	O15372	Eukaryotic translation initiation factor 3 subunit H [OS=Homo sapiens]	0	6.268	5	1	2	1	352	39.9	6.54	0	1	1
FALSE	High	Master Protein	O75937	DnaJ homolog subfamily C member 8 [OS=Homo sapiens]	0	6.26	11	3	3	3	253	29.8	9.06	0	3	1
FALSE	High	Master Protein	P40429	60S ribosomal protein L13a [OS=Homo sapiens]	0	6.252	9	2	4	2	203	23.6	10.93	9.32	2	1
FALSE	High	Master Protein	Q9Y2Q3-1	Glutathione S-transferase kappa 1 [OS=Homo sapiens]	0	6.246	15	3	4	3	226	25.5	8.41	3.97	3	1
FALSE	High	Master Protein	P35659-1	Protein DEK [OS=Homo sapiens]	0	6.231	5	2	4	2	375	42.6	8.56	3.63	2	1
FALSE	High	Master Protein	O15305	Phosphomannomutase 2 [OS=Homo sapiens]	0	6.206	9	2	2	2	246	28.1	6.77	3.35	2	1
FALSE	High	Master Protein	P62081	40S ribosomal protein S7 [OS=Homo sapiens]	0	6.201	11	2	3	2	194	22.1	10.1	7.02	2	1
FALSE	High	Master Protein	Q9NZM1	Myoferlin [OS=Homo sapiens]	0	6.164	2	2	3	2	2061	234.6	6.18	1.69	2	1
FALSE	High	Master Protein	Q96HE7	ERO1-like protein alpha [OS=Homo sapiens]	0	6.144	5	2	3	2	468	54.4	5.68	1.89	2	1
FALSE	High	Master Protein	P26368	Splicing factor U2AF 65 kDa subunit [OS=Homo sapiens]	0	6.127	5	2	2	2	475	53.5	9.09	3.73	2	1
FALSE	High	Master Protein	P27797	Calreticulin [OS=Homo sapiens]	0	6.05	8	3	3	3	417	48.1	4.44	0	3	1
FALSE	High	Master Protein	P37108	Signal recognition particle 14 kDa protein [OS=Homo sapiens]	0	6.034	17	2	5	2	136	14.6	10.04	3.79	2	1
FALSE	High	Master Protein	P49790	Nuclear pore complex protein Nup153 [OS=Homo sapiens]	0	5.969	2	2	2	2	1475	153.8	8.73	0	2	1
FALSE	High	Master Protein	P60900	Proteasome subunit alpha type-6 [OS=Homo sapiens]	0	5.961	5	1	2	1	246	27.4	6.76	2.3	1	1
FALSE	High	Master Protein	P30040-1	Endoplasmic reticulum resident protein 29 [OS=Homo sapiens]	0	5.919	10	2	3	2	261	29	7.31	3.5	2	1
FALSE	High	Master Protein	O43399	Tumor protein D54 [OS=Homo sapiens]	0	5.862	17	2	3	2	206	22.2	5.36	6.85	2	1
FALSE	High	Master Protein	Q9Y5M8	signal recognition particle receptor subunit beta [OS=Homo sapiens]	0	5.847	12	2	3	2	271	29.7	9.04	0	2	1
FALSE	High	Master Protein	O76003	glutaredoxin-3 [OS=Homo sapiens]	0	5.835	6	2	3	2	335	37.4	5.39	3.57	2	1
FALSE	High	Master Protein	Q14008	Cytoskeleton-associated protein 5 [OS=Homo sapiens]	0	5.823	2	3	3	3	2032	225.4	7.8	1.76	3	1
FALSE	High	Master Protein	P62191	26S proteasome regulatory subunit 4 [OS=Homo sapiens]	0	5.81	10	4	5	4	440	49.2	6.21	3.3	4	1
FALSE	High	Master Protein	P61081	NEDD8-conjugating enzyme Ubc12 [OS=Homo sapiens]	0	5.77	13	2	4	2	183	20.9	7.69	3.92	2	1
FALSE	High	Master Protein	P33176	Kinesin-1 heavy chain [OS=Homo sapiens]	0	5.705	3	2	3	2	963	109.6	6.51	0	2	1
FALSE	High	Master Protein	Q9Y3U8	60S ribosomal protein L36 [OS=Homo sapiens]	0	5.695	18	2	3	2	105	12.2	11.59	4.15	2	1
FALSE	High	Master Protein	Q96EP5	DAZ-associated protein 1 [OS=Homo sapiens]	0	5.627	4	1	1	1	407	43.4	8.56	2.02	1	1
FALSE	High	Master Protein	Q06203	amidophosphoribosyltransferase [OS=Homo sapiens]	0	5.574	4	2	3	2	517	57.4	6.76	3.51	2	1
FALSE	High	Master Protein	P47813	Eukaryotic translation initiation factor 1A, X-chromosomal [OS=Homo sapiens]	0	5.535	13	2	4	2	144	16.5	5.24	7.63	2	1
FALSE	High	Master Protein	P30084	Enoyl-CoA hydratase, mitochondrial [OS=Homo sapiens]	0	5.51	7	2	2	2	290	31.4	8.07	1.82	2	1
FALSE	High	Master Protein	Q00341-1	Vigilin [OS=Homo sapiens]	0	5.469	2	2	3	2	1268	141.4	6.87	2.07	2	1
FALSE	High	Master Protein	Q9NUP9	Protein lin-7 homolog C [OS=Homo sapiens]	0	5.458	10	2	4	2	197	21.8	8.43	4.61	2	1
FALSE	High	Master Protein	P04632	Calpain small subunit 1 [OS=Homo sapiens]	0	5.455	4	1	1	1	268	28.3	5.2	2.2	1	1
FALSE	High	Master Protein	Q12874	splicing factor 3a subunit 3 [OS=Homo sapiens]	0	5.448	3	2	3	2	501	58.8	5.38	4.86	2	1
FALSE	High	Master Protein	Q9H3K6-1	bola-like protein 2 [OS=Homo sapiens]	0	5.444	30	2	2	2	86	10.1	6.52	0	2	1
FALSE	High	Master Protein	Q9UNM6	26S proteasome non-ATPase regulatory subunit 13 [OS=Homo sapiens]	0	5.44	5	2	2	2	376	42.9	5.81	0	2	1
FALSE	High	Master Protein	Q96HC4	PDZ and LIM domain protein 5 [OS=Homo sapiens]	0	5.436	3	2	2	2	596	63.9	8.21	2.16	2	1
FALSE	High	Master Protein	P28074-1	proteasome subunit beta type-5 [OS=Homo sapiens]	0	5.385	4	1	2	1	263	28.5	6.92	5.06	1	1
FALSE	High	Master Protein	Q14152	Eukaryotic translation initiation factor 3 subunit A [OS=Homo sapiens]	0	5.368	2	3	3	3	1382	166.5	6.79	2.28	3	1
FALSE	High	Master Protein	Q8N6T3-1	ADP-ribosylation factor GTPase-activating protein 1 [OS=Homo sapiens]	0	5.325	3	1	2	1	406	44.6	5.66	1.73	1	1
FALSE	High	Master Protein	Q9P2J5	Leucine--tRNA ligase, cytoplasmic [OS=Homo sapiens]	0	5.322	2	2	2	2	1176	134.4	7.3	0	2	1
FALSE	High	Master Protein	P40939	Trifunctional enzyme subunit alpha, mitochondrial [OS=Homo sapiens]	0	5.307	4	1	2	1	763	82.9	9.04	5.36	1	1
FALSE	High	Master Protein	Q15029	116 kDa U5 small nuclear ribonucleoprotein component [OS=Homo sapiens]	0	5.304	2	2	3	1	972	109.4	5	5.34	2	1
FALSE	High	Master Protein	P54578	Ubiquitin carboxyl-terminal hydrolase 14 [OS=Homo sapiens]	0	5.294	11	4	4	4	494	56	5.3	0	4	1
FALSE	High	Master Protein	P68036	Ubiquitin-conjugating enzyme E2 L3 [OS=Homo sapiens]	0	5.285	16	2	2	2	154	17.9	8.51	1.85	2	1
FALSE	High	Master Protein	P61769	Beta-2-microglobulin [OS=Homo sapiens]	0	5.247	8	1	2	1	119	13.7	6.52	1.65	1	1
FALSE	High	Master Protein	P51970	NADH dehydrogenase [ubiquinone] 1 alpha subcomplex subunit 8 [OS=Homo sapiens]	0	5.204	13	2	2	2	172	20.1	7.65	0	2	1
FALSE	High	Master Protein	P29317	Ephrin type-A receptor 2 [OS=Homo sapiens]	0	5.166	2	2	2	2	976	108.2	6.23	0	2	1
FALSE	High	Master Protein	Q01081	Splicing factor U2AF 35 kDa subunit [OS=Homo sapiens]	0	5.124	5	1	2	1	240	27.9	8.81	2.25	1	1
FALSE	High	Master Protein	Q13753-1	Laminin subunit gamma-2 [OS=Homo sapiens]	0	5.123	2	2	2	2	1193	130.9	6.19	2.03	2	1
FALSE	High	Master Protein	Q9NR45	sialic acid synthase [OS=Homo sapiens]	0	5.07	7	2	2	2	359	40.3	6.74	2.2	2	1
FALSE	High	Master Protein	Q13418	Integrin-linked protein kinase [OS=Homo sapiens]	0	5.056	4	2	2	2	452	51.4	8.07	0	2	1
FALSE	High	Master Protein	P08574	Cytochrome c1, heme protein, mitochondrial [OS=Homo sapiens]	0	5.016	4	1	1	1	325	35.4	9	0	1	1
FALSE	High	Master Protein	P80723	Brain acid soluble protein 1 [OS=Homo sapiens]	0	4.996	12	2	3	2	227	22.7	4.63	0	2	1
FALSE	High	Master Protein	Q16629	serine/arginine-rich splicing factor 7 [OS=Homo sapiens]	0	4.99	9	2	2	2	238	27.4	11.82	0	2	1
FALSE	High	Master Protein	P16401	Histone H1.5 [OS=Homo sapiens]	0	4.964	9	2	4	1	226	22.6	10.92	6.48	2	1
FALSE	High	Master Protein	P26196	Probable ATP-dependent RNA helicase DDX6 [OS=Homo sapiens]	0	4.961	4	1	2	1	483	54.4	8.66	0	1	1
FALSE	High	Master Protein	O00232-1	26s proteasome non-atpase regulatory subunit 12 [OS=Homo sapiens]	0	4.943	4	2	4	2	456	52.9	7.65	1.84	2	1
FALSE	High	Master Protein	Q9BQA1	Methylosome protein 50 [OS=Homo sapiens]	0	4.938	4	1	2	1	342	36.7	5.17	4.6	1	1
FALSE	High	Master Protein	Q6YN16	Hydroxysteroid dehydrogenase-like protein 2 [OS=Homo sapiens]	0	4.893	6	2	3	2	418	45.4	7.99	0	2	1
FALSE	High	Master Protein	Q00169	Phosphatidylinositol transfer protein alpha isoform [OS=Homo sapiens]	0	4.879	16	2	2	2	270	31.8	6.55	0	2	1
FALSE	High	Master Protein	P53597	Succinate--CoA ligase [ADP/GDP-forming] subunit alpha, mitochondrial [OS=Homo sapiens]	0	4.877	12	3	3	3	346	36.2	8.79	0	3	1
FALSE	High	Master Protein	P09012	U1 SMALL NUCLEAR RIBONUCLEOPROTEIN A [OS=Homo sapiens]	0	4.817	6	2	2	2	282	31.3	9.83	1.84	2	1
FALSE	High	Master Protein	P53582	Methionine aminopeptidase 1 [OS=Homo sapiens]	0	4.807	3	1	1	1	386	43.2	7.17	2.64	1	1
FALSE	High	Master Protein	P51665	26S proteasome non-ATPase regulatory subunit 7 [OS=Homo sapiens]	0	4.768	10	2	2	2	324	37	6.77	0	2	1
FALSE	High	Master Protein	P57088	Transmembrane protein 33 [OS=Homo sapiens]	0	4.767	9	2	2	2	247	28	9.7	1.83	2	1
FALSE	High	Master Protein	P55263-1	Adenosine kinase [OS=Homo sapiens]	0	4.756	12	2	3	2	362	40.5	6.7	2.13	2	1
FALSE	High	Master Protein	Q08752	peptidyl-prolyl cis-trans isomerase D [OS=Homo sapiens]	0	4.735	5	2	3	2	370	40.7	7.21	3.69	2	1
FALSE	High	Master Protein	O43670-1	BUB3-interacting and GLEBS motif-containing protein ZNF207 [OS=Homo sapiens]	0	4.729	5	2	3	2	478	50.7	9.1	3.55	2	1
FALSE	High	Master Protein	Q9BXP5	serrate RNA effector molecule homolog [OS=Homo sapiens]	0	4.699	3	2	3	2	876	100.6	5.96	0	2	1
FALSE	High	Master Protein	Q02750	Dual specificity mitogen-activated protein kinase kinase 1 [OS=Homo sapiens]	0	4.684	5	2	2	2	393	43.4	6.62	0	2	1
FALSE	High	Master Protein	P02788	Lactotransferrin [OS=Homo sapiens]	0	4.678	2	2	3	2	710	78.1	8.12	4.04	2	1
FALSE	High	Master Protein	P58546	Myotrophin [OS=Homo sapiens]	0	4.675	14	1	2	1	118	12.9	5.52	2.04	1	1
FALSE	High	Master Protein	O75663	TIP41-like protein [OS=Homo sapiens]	0	4.556	4	1	2	1	272	31.4	5.91	0	1	1
FALSE	High	Master Protein	P48059	LIM and senescent cell antigen-like-containing domain protein 1 [OS=Homo sapiens]	0	4.548	4	1	1	1	325	37.2	8.05	0	1	1
FALSE	High	Master Protein	Q13409-1	cytoplasmic dynein 1 intermediate chain 2 [OS=Homo sapiens]	0	4.534	2	1	1	1	638	71.4	5.2	1.88	1	1
FALSE	High	Master Protein	P16070	CD44 antigen [OS=Homo sapiens]	0	4.528	2	2	4	2	742	81.5	5.33	0	2	1
FALSE	High	Master Protein	Q9ULX3	RNA-binding protein NOB1 [OS=Homo sapiens]	0	4.528	5	2	2	2	412	46.6	7.18	0	2	1
FALSE	High	Master Protein	P30566	adenylosuccinate lyase [OS=Homo sapiens]	0	4.496	2	1	2	1	484	54.9	7.11	1.86	1	1
FALSE	High	Master Protein	P41227-1	N-alpha-acetyltransferase 10 [OS=Homo sapiens]	0	4.488	5	1	2	1	235	26.4	5.64	1.92	1	1
FALSE	High	Master Protein	Q15843	NEDD8 [OS=Homo sapiens]	0	4.471	25	2	3	2	81	9.1	8.43	1.81	2	1
FALSE	High	Master Protein	P53999	Activated RNA polymerase II transcriptional coactivator p15 [OS=Homo sapiens]	0	4.431	9	1	2	1	127	14.4	9.6	4.38	1	1
FALSE	High	Master Protein	Q92804-1	TATA-binding protein-associated factor 2N [OS=Homo sapiens]	0	4.425	7	2	2	1	592	61.8	8.02	2.61	2	1
FALSE	High	Master Protein	P30740	Leukocyte elastase inhibitor [OS=Homo sapiens]	0	4.424	6	2	2	2	379	42.7	6.28	0	2	1
FALSE	High	Master Protein	Q9Y262	eukaryotic translation initiation factor 3 subunit L [OS=Homo sapiens]	0	4.399	3	1	2	1	564	66.7	6.34	2.36	1	1
FALSE	High	Master Protein	Q99829	Copine-1 [OS=Homo sapiens]	0	4.374	3	2	3	2	537	59	5.83	2.14	2	1
FALSE	High	Master Protein	Q9UG63	ATP-binding cassette sub-family F member 2 [OS=Homo sapiens]	0	4.351	3	2	2	2	623	71.2	7.37	0	2	1
FALSE	High	Master Protein	P08559	Pyruvate dehydrogenase E1 component subunit alpha, somatic form, mitochondrial [OS=Homo sapiens]	0	4.344	6	2	2	2	390	43.3	8.06	0	2	1
FALSE	High	Master Protein	Q9NZA1-1	Chloride intracellular channel protein 5 [OS=Homo sapiens]	0	4.256	4	1	1	1	410	46.5	4.82	2.6	1	1
FALSE	High	Master Protein	Q9UQ35	serine/arginine repetitive matrix protein 2 [OS=Homo sapiens]	0	4.251	1	2	3	2	2752	299.4	12.06	0	2	1
FALSE	High	Master Protein	Q5JTV8	Torsin-1A-interacting protein 1 [OS=Homo sapiens]	0	4.218	4	2	3	2	583	66.2	8.18	0	2	1
FALSE	High	Master Protein	P48730-1	Casein kinase I isoform delta [OS=Homo sapiens]	0	4.178	3	1	2	1	415	47.3	9.74	4.97	1	1
FALSE	High	Master Protein	P61106	Ras-related protein Rab-14 [OS=Homo sapiens]	0	4.165	13	3	3	3	215	23.9	6.21	0	3	1
FALSE	High	Master Protein	P62318	small nuclear ribonucleoprotein sm d3 [OS=Homo sapiens]	0	4.161	24	2	3	2	126	13.9	10.32	3.5	2	1
FALSE	High	Master Protein	Q15393-1	Splicing factor 3B subunit 3 [OS=Homo sapiens]	0	4.138	2	2	2	2	1217	135.5	5.26	0	2	1
FALSE	High	Master Protein	P47756-2	Isoform 2 of F-actin-capping protein subunit beta [OS=Homo sapiens]	0	4.091	6	2	3	2	272	30.6	6	3.46	2	1
FALSE	High	Master Protein	P36406-1	E3 ubiquitin-protein ligase TRIM23 [OS=Homo sapiens]	0	4.069	2	1	1	1	574	64	6.38	2.28	1	1
FALSE	High	Master Protein	Q15428	splicing factor 3a subunit 2 [OS=Homo sapiens]	0	4.055	3	1	1	1	464	49.2	9.64	0	1	1
FALSE	High	Master Protein	P14174	Macrophage Migration inhibitory factor [OS=Homo sapiens]	0	4.048	14	2	2	2	115	12.5	7.88	4.03	2	1
FALSE	High	Master Protein	Q16836-1	Hydroxyacyl-coenzyme A dehydrogenase, mitochondrial [OS=Homo sapiens]	0	4.037	11	2	2	2	314	34.3	8.85	0	2	1
FALSE	High	Master Protein	Q13404	Ubiquitin-conjugating enzyme E2 variant 1 [OS=Homo sapiens]	0	4.019	7	1	1	1	147	16.5	7.93	1.83	1	1
FALSE	High	Master Protein	Q96E11	Ribosome-recycling factor, mitochondrial [OS=Homo sapiens]	0	3.991	3	1	1	1	262	29.3	9.79	2.21	1	1
FALSE	High	Master Protein	P50750	Cyclin-dependent kinase 9 [OS=Homo sapiens]	0	3.986	3	1	1	1	372	42.8	8.79	0	1	1
FALSE	High	Master Protein	O75821	Eukaryotic translation initiation factor 3 subunit G [OS=Homo sapiens]	0	3.98	3	1	1	1	320	35.6	6.13	1.7	1	1
FALSE	High	Master Protein	P05387	60S acidic ribosomal protein P2 [OS=Homo sapiens]	0	3.979	17	1	2	1	115	11.7	4.54	1.88	1	1
FALSE	High	Master Protein	P31350-1	ribonucleoside-diphosphate reductase subunit M2 [OS=Homo sapiens]	0	3.973	3	1	1	1	389	44.8	5.38	1.63	1	1
FALSE	High	Master Protein	P61011-1	signal recognition particle 54 kDa protein [OS=Homo sapiens]	0	3.95	2	1	1	1	504	55.7	8.75	2.21	1	1
FALSE	High	Master Protein	P25205	DNA replication licensing factor mcm3 [OS=Homo sapiens]	0	3.903	4	2	2	2	808	90.9	5.77	0	2	1
FALSE	High	Master Protein	P18031	Tyrosine-protein phosphatase non-receptor type 1 [OS=Homo sapiens]	0	3.885	6	2	2	2	435	49.9	6.27	0	2	1
FALSE	High	Master Protein	P59190-1	Ras-related protein Rab-15 [OS=Homo sapiens]	0	3.879	5	1	2	1	212	24.4	5.71	4.01	1	1
FALSE	High	Master Protein	O60907	F-box-like/WD repeat-containing protein TBL1X [OS=Homo sapiens]	0	3.85	3	1	1	1	577	62.5	6.55	1.84	1	1
FALSE	High	Master Protein	Q13442	28 kDa heat- and acid-stable phosphoprotein [OS=Homo sapiens]	0	3.827	10	1	2	1	181	20.6	8.87	0	1	1
FALSE	High	Master Protein	Q9Y2T2	ap-3 complex subunit mu-1 [OS=Homo sapiens]	0	3.816	3	1	2	1	418	46.9	6.93	0	1	1
FALSE	High	Master Protein	O14744	Protein arginine N-methyltransferase 5 [OS=Homo sapiens]	0	3.813	3	2	4	2	637	72.6	6.29	0	2	1
FALSE	High	Master Protein	O14776-1	Transcription elongation regulator 1 [OS=Homo sapiens]	0	3.796	2	2	2	2	1098	123.8	8.65	1.9	2	1
FALSE	High	Master Protein	O60701	UDP-glucose 6-dehydrogenase [OS=Homo sapiens]	0	3.784	4	2	2	2	494	55	7.12	3.5	2	1
FALSE	High	Master Protein	Q92905	COP9 signalosome complex subunit 5 [OS=Homo sapiens]	0	3.762	3	1	2	1	334	37.6	6.54	1.67	1	1
FALSE	High	Master Protein	Q5T9A4	ATPase family AAA domain-containing protein 3B [OS=Homo sapiens]	0	3.762	3	2	2	2	648	72.5	9.2	1.8	2	1
FALSE	High	Master Protein	P00492	Hypoxanthine-guanine phosphoribosyltransferase [OS=Homo sapiens]	0	3.701	11	2	4	2	218	24.6	6.68	0	2	1
FALSE	High	Master Protein	Q15125	3-beta-hydroxysteroid-delta(8),delta(7)-isomerase [OS=Homo sapiens]	0	3.62	5	1	1	1	230	26.3	7.9	2.62	1	1
FALSE	High	Master Protein	Q9Y696	Chloride intracellular channel protein 4 [OS=Homo sapiens]	0	3.614	6	1	2	1	253	28.8	5.59	0	1	1
FALSE	High	Master Protein	P13804-1	Electron transfer flavoprotein subunit alpha, mitochondrial [OS=Homo sapiens]	0	3.605	7	2	2	2	333	35.1	8.38	1.64	2	1
FALSE	High	Master Protein	P27144	Adenylate kinase 4, mitochondrial [OS=Homo sapiens]	0	3.603	8	1	2	1	223	25.3	8.4	0	1	1
FALSE	High	Master Protein	O43920	NADH dehydrogenase [ubiquinone] iron-sulfur protein 5 [OS=Homo sapiens]	0	3.59	16	2	3	2	106	12.5	9.14	0	2	1
FALSE	High	Master Protein	O75351	Vacuolar protein sorting-associated protein 4B [OS=Homo sapiens]	0	3.563	6	2	2	2	444	49.3	7.23	0	2	1
FALSE	High	Master Protein	O60884	DnaJ homolog subfamily A member 2 [OS=Homo sapiens]	0.001	3.549	3	1	1	1	412	45.7	6.48	1.9	1	1
FALSE	High	Master Protein	O75521	Enoyl-CoA delta isomerase 2, mitochondrial [OS=Homo sapiens]	0.001	3.538	2	1	1	1	394	43.6	9	1.83	1	1
FALSE	High	Master Protein	P02765	Alpha-2-HS-glycoprotein [OS=Homo sapiens]	0.001	3.537	5	2	3	2	367	39.3	5.72	2.37	2	1
FALSE	High	Master Protein	Q16186	Proteasomal ubiquitin receptor ADRM1 [OS=Homo sapiens]	0.001	3.53	4	1	2	1	407	42.1	5.07	1.68	1	1
FALSE	High	Master Protein	Q13148-1	TAR DNA-binding protein 43 [OS=Homo sapiens]	0.001	3.509	5	2	2	2	414	44.7	6.19	0	2	1
FALSE	High	Master Protein	Q96DA6	mitochondrial import inner membrane translocase subunit TIM14 [OS=Homo sapiens]	0.001	3.502	12	1	1	1	116	12.5	10.1	1.84	1	1
FALSE	High	Master Protein	P30048	Thioredoxin-dependent peroxide reductase, mitochondrial [OS=Homo sapiens]	0.001	3.496	7	2	2	2	256	27.7	7.78	0	2	1
FALSE	High	Master Protein	Q15417	Calponin-3 [OS=Homo sapiens]	0.001	3.487	3	1	2	1	329	36.4	6.05	3.59	1	1
FALSE	High	Master Protein	Q7L014	probable ATP-dependent RNA helicase DDX46 [OS=Homo sapiens]	0.001	3.481	1	1	1	1	1031	117.3	9.29	1.63	1	1
FALSE	High	Master Protein	Q13155	aminoacyl tRNA synthase complex-interacting multifunctional protein 2 [OS=Homo sapiens]	0.001	3.474	12	2	2	2	320	35.3	8.22	0	2	1
FALSE	High	Master Protein	P48444	Coatomer subunit delta [OS=Homo sapiens]	0.001	3.466	3	2	2	2	511	57.2	6.21	1.81	2	1
FALSE	High	Master Protein	Q14258	E3 ubiquitin/ISG15 ligase TRIM25 [OS=Homo sapiens]	0.001	3.463	4	2	3	2	630	70.9	8.09	0	2	1
FALSE	High	Master Protein	Q9BQ61	Uncharacterized protein C19orf43 [OS=Homo sapiens]	0.001	3.426	13	2	2	2	176	18.4	9.44	0	2	1
FALSE	High	Master Protein	O75964	ATP synthase subunit g, mitochondrial [OS=Homo sapiens]	0.001	3.393	11	1	1	1	103	11.4	9.64	0	1	1
FALSE	High	Master Protein	P04054	Phospholipase A2 [OS=Homo sapiens]	0.001	3.391	5	1	2	1	148	16.3	7.85	4.39	1	1
FALSE	High	Master Protein	Q10471	Polypeptide N-acetylgalactosaminyltransferase 2 [OS=Homo sapiens]	0.001	3.371	4	1	1	1	571	64.7	8.35	1.8	1	1
FALSE	High	Master Protein	Q13740-1	CD166 antigen [OS=Homo sapiens]	0.001	3.364	2	1	1	1	583	65.1	6.25	0	1	1
FALSE	High	Master Protein	Q9H299	SH3 domain-binding glutamic acid-rich-like protein 3 [OS=Homo sapiens]	0.001	3.363	11	1	2	1	93	10.4	4.93	0	1	1
FALSE	High	Master Protein	P61224-1	Ras-related protein Rap-1b [OS=Homo sapiens]	0.001	3.359	10	2	2	2	184	20.8	5.78	0	2	1
FALSE	High	Master Protein	Q15717	ELAV-like protein 1 [OS=Homo sapiens]	0.001	3.341	7	2	2	2	326	36.1	9.17	0	2	1
FALSE	High	Master Protein	Q14134-1	Tripartite motif-containing protein 29 [OS=Homo sapiens]	0.001	3.333	4	2	2	2	588	65.8	7.15	0	2	1
FALSE	High	Master Protein	P51148	Ras-related protein Rab-5C [OS=Homo sapiens]	0.001	3.32	5	1	1	1	216	23.5	8.41	1.95	1	1
FALSE	High	Master Protein	P21281	V-type proton ATPase subunit B, brain isoform [OS=Homo sapiens]	0.001	3.307	4	1	1	1	511	56.5	5.81	0	1	1
FALSE	High	Master Protein	P63313	thymosin beta-10 [OS=Homo sapiens]	0.001	3.293	18	2	2	2	44	5	5.36	3.92	2	1
FALSE	High	Master Protein	P14923	Junction plakoglobin [OS=Homo sapiens]	0.001	3.25	2	1	2	1	745	81.7	6.14	0	1	1
FALSE	High	Master Protein	O00151	PDZ and LIM domain protein 1 [OS=Homo sapiens]	0.001	3.234	8	2	2	2	329	36	7.02	0	2	1
FALSE	High	Master Protein	Q15046	Lysine--tRNA ligase [OS=Homo sapiens]	0.001	3.22	3	2	2	2	597	68	6.35	0	2	1
FALSE	High	Master Protein	Q08257	Quinone oxidoreductase [OS=Homo sapiens]	0.001	3.217	5	1	1	1	329	35.2	8.44	0	1	1
FALSE	High	Master Protein	P49750-1	YLP motif-containing protein 1 [OS=Homo sapiens]	0.001	3.204	1	1	1	1	1951	219.8	6.57	1.65	1	1
FALSE	High	Master Protein	P57076	UPF0769 protein C21orf59 [OS=Homo sapiens]	0.001	3.199	9	1	1	1	290	33.2	7.44	2.11	1	1
FALSE	High	Master Protein	Q9H4A4	aminopeptidase B [OS=Homo sapiens]	0.001	3.198	2	1	1	1	650	72.5	5.74	1.81	1	1
FALSE	High	Master Protein	Q9NRN7	L-aminoadipate-semialdehyde dehydrogenase-phosphopantetheinyl transferase [OS=Homo sapiens]	0.001	3.136	3	1	2	1	309	35.8	6.8	3.79	1	1
FALSE	High	Master Protein	Q12792-2	Twinfilin-1 [OS=Homo sapiens]	0.001	3.136	4	1	2	1	350	40.3	6.96	2.08	1	1
FALSE	High	Master Protein	Q93045	Stathmin-2 [OS=Homo sapiens]	0.001	3.134	6	1	1	1	179	20.8	8.32	1.73	1	1
FALSE	High	Master Protein	O43447	peptidyl-prolyl cis-trans isomerase H [OS=Homo sapiens]	0.001	3.121	8	1	1	1	177	19.2	8.07	0	1	1
FALSE	High	Master Protein	P62891	60S ribosomal protein L39 [OS=Homo sapiens]	0.001	3.117	20	1	3	1	51	6.4	12.56	6.88	1	1
FALSE	High	Master Protein	O60763-1	General vesicular transport factor p115 [OS=Homo sapiens]	0.001	3.115	2	1	2	1	962	107.8	4.91	0	1	1
FALSE	High	Master Protein	P36543	V-type proton ATPase subunit E 1 [OS=Homo sapiens]	0.001	3.088	4	1	2	1	226	26.1	8	2.18	1	1
FALSE	High	Master Protein	O75955	Flotillin-1 [OS=Homo sapiens]	0.001	3.087	3	1	1	1	427	47.3	7.49	0	1	1
FALSE	High	Master Protein	P19623	spermidine synthase [OS=Homo sapiens]	0.001	3.082	7	2	3	2	302	33.8	5.49	0	2	1
FALSE	High	Master Protein	P49589-1	Cysteine--tRNA ligase, cytoplasmic [OS=Homo sapiens]	0.001	3.055	3	2	2	2	748	85.4	6.76	0	2	1
FALSE	High	Master Protein	P51571	translocon-associated protein subunit delta [OS=Homo sapiens]	0.001	3.054	6	1	2	1	173	19	6.15	3.39	1	1
FALSE	High	Master Protein	P60903	Protein S100-A10 [OS=Homo sapiens]	0.001	3.02	18	1	1	1	97	11.2	7.37	0	1	1
FALSE	High	Master Protein	O00159-1	Unconventional myosin-Ic [OS=Homo sapiens]	0.001	3.013	1	1	1	1	1063	121.6	9.41	0	1	1
FALSE	High	Master Protein	P12259	Coagulation factor V [OS=Homo sapiens]	0.001	3.013	1	1	1	1	2224	251.5	6.05	1.74	1	1
FALSE	High	Master Protein	O94925-1	Glutaminase kidney isoform, mitochondrial [OS=Homo sapiens]	0.001	3.001	3	1	1	1	669	73.4	7.77	0	1	1
FALSE	High	Master Protein	Q5RKV6	Exosome complex component MTR3 [OS=Homo sapiens]	0.001	2.994	6	1	1	1	272	28.2	6.28	0	1	1
FALSE	High	Master Protein	Q9NPD8	Ubiquitin-conjugating enzyme E2 T [OS=Homo sapiens]	0.001	2.981	7	1	1	1	197	22.5	7.99	1.89	1	1
FALSE	High	Master Protein	P63218	guanine nucleotide-binding protein g(i)/g(s)/g(o) subunit gamma-5 [OS=Homo sapiens]	0.001	2.959	13	1	1	1	68	7.3	9.85	0	1	1
FALSE	High	Master Protein	Q13177	Serine/threonine-protein kinase PAK 2 [OS=Homo sapiens]	0.001	2.934	2	1	1	1	524	58	5.96	0	1	1
FALSE	High	Master Protein	P52788-1	Spermine synthase [OS=Homo sapiens]	0.001	2.92	2	1	1	1	366	41.2	5.02	0	1	1
FALSE	High	Master Protein	P40616	ADP-ribosylation factor-like protein 1 [OS=Homo sapiens]	0.001	2.916	5	1	1	1	181	20.4	5.72	0	1	1
FALSE	High	Master Protein	P62306	Small nuclear ribonucleoprotein F [OS=Homo sapiens]	0.001	2.904	15	1	1	1	86	9.7	4.67	1.73	1	1
FALSE	High	Master Protein	P11216	Glycogen phosphorylase, brain form [OS=Homo sapiens]	0.001	2.9	1	1	2	1	843	96.6	6.86	2.05	1	1
FALSE	High	Master Protein	Q8WXE9-1	Stonin-2 [OS=Homo sapiens]	0.001	2.89	1	1	1	1	905	101.1	5.39	1.99	1	1
FALSE	High	Master Protein	P30533	alpha-2-macroglobulin receptor-associated protein [OS=Homo sapiens]	0.001	2.888	3	1	2	1	357	41.4	8.78	3.91	1	1
FALSE	High	Master Protein	P06454-1	Prothymosin alpha [OS=Homo sapiens]	0.001	2.878	12	1	1	1	111	12.2	3.78	0	1	1
FALSE	High	Master Protein	P60468	protein transport protein Sec61 subunit beta [OS=Homo sapiens]	0.001	2.869	10	1	2	1	96	10	11.56	0	1	1
FALSE	High	Master Protein	Q14697-1	Neutral alpha-glucosidase AB [OS=Homo sapiens]	0.001	2.841	1	1	2	1	944	106.8	6.14	1.61	1	1
FALSE	High	Master Protein	Q10570	Cleavage and polyadenylation specificity factor subunit 1 [OS=Homo sapiens]	0.001	2.836	1	1	1	1	1443	160.8	6.4	1.94	1	1
FALSE	High	Master Protein	P01024	Complement C3 [OS=Homo sapiens]	0.001	2.832	1	1	3	1	1663	187	6.4	3.7	1	1
FALSE	High	Master Protein	O75643-1	U5 small nuclear ribonucleoprotein 200 kDa helicase [OS=Homo sapiens]	0.001	2.83	0	1	1	1	2136	244.4	6.06	0	1	1
FALSE	High	Master Protein	P02042	Hemoglobin subunit delta [OS=Homo sapiens]	0.001	2.825	6	1	2	1	147	16	8.05	1.92	1	1
FALSE	High	Master Protein	Q9NQW6	Anillin [OS=Homo sapiens]	0.001	2.813	1	1	1	1	1124	124.1	8.07	1.64	1	1
FALSE	High	Master Protein	Q9Y2W1	Thyroid hormone receptor-associated protein 3 [OS=Homo sapiens]	0.001	2.803	3	2	3	2	955	108.6	10.15	0	2	1
FALSE	High	Master Protein	Q9NZ08-1	endoplasmic reticulum aminopeptidase 1 [OS=Homo sapiens]	0.001	2.797	1	1	2	1	941	107.2	6.46	0	1	1
FALSE	High	Master Protein	Q9BZX2-1	Uridine-cytidine kinase 2 [OS=Homo sapiens]	0.001	2.726	3	1	1	1	261	29.3	6.7	1.78	1	1
FALSE	High	Master Protein	P17655-1	Calpain-2 catalytic subunit [OS=Homo sapiens]	0.001	2.723	1	1	1	1	700	79.9	4.98	0	1	1
FALSE	High	Master Protein	O43324-1	Eukaryotic translation elongation factor 1 epsilon-1 [OS=Homo sapiens]	0.001	2.69	6	1	2	1	174	19.8	8.54	0	1	1
FALSE	High	Master Protein	Q01650	large neutral amino acids transporter small subunit 1 [OS=Homo sapiens]	0.001	2.652	5	2	2	2	507	55	7.72	1.76	2	1
FALSE	High	Master Protein	P53004	Biliverdin reductase A [OS=Homo sapiens]	0.001	2.645	3	1	1	1	296	33.4	6.44	1.65	1	1
FALSE	High	Master Protein	O00410	Importin-5 [OS=Homo sapiens]	0.001	2.624	1	1	3	1	1097	123.6	4.94	0	1	1
FALSE	High	Master Protein	P43243	Matrin-3 [OS=Homo sapiens]	0.001	2.62	2	1	1	1	847	94.6	6.25	0	1	1
FALSE	High	Master Protein	P63220	40S ribosomal protein S21 [OS=Homo sapiens]	0.001	2.619	11	1	2	1	83	9.1	8.5	3.9	1	1
FALSE	High	Master Protein	P55084	Trifunctional enzyme subunit beta, mitochondrial [OS=Homo sapiens]	0.001	2.605	2	1	1	1	474	51.3	9.41	0	1	1
FALSE	High	Master Protein	Q9UBX7-1	Isoform 1 of Kallikrein-11 [OS=Homo sapiens]	0.001	2.605	3	1	2	1	250	27.4	8.43	4.41	1	1
FALSE	High	Master Protein	P35221	Catenin alpha-1 [OS=Homo sapiens]	0.001	2.603	1	1	1	1	906	100	6.29	1.77	1	1
FALSE	High	Master Protein	P09669	Cytochrome c oxidase subunit 6C [OS=Homo sapiens]	0.001	2.587	11	1	1	1	75	8.8	10.39	0	1	1
FALSE	High	Master Protein	P56385	ATP synthase subunit e, mitochondrial [OS=Homo sapiens]	0.001	2.582	14	1	2	1	69	7.9	9.35	0	1	1
FALSE	High	Master Protein	O95801	Tetratricopeptide repeat protein 4 [OS=Homo sapiens]	0.001	2.582	3	1	2	1	387	44.7	5.6	0	1	1
FALSE	High	Master Protein	O95747	Serine/threonine-protein kinase OSR1 [OS=Homo sapiens]	0.001	2.576	3	1	1	1	527	58	6.43	1.71	1	1
FALSE	High	Master Protein	Q9HD42-1	Charged multivesicular body protein 1a [OS=Homo sapiens]	0.001	2.576	4	1	2	1	196	21.7	8.06	1.67	1	1
FALSE	High	Master Protein	Q9UKM9-1	RNA-binding protein Raly [OS=Homo sapiens]	0.001	2.576	3	1	1	1	306	32.4	9.17	0	1	1
FALSE	High	Master Protein	P09132-1	Signal recognition particle 19 kDa protein [OS=Homo sapiens]	0.001	2.571	10	1	1	1	144	16.1	9.85	1.68	1	1
FALSE	High	Master Protein	P51553-1	isocitrate dehydrogenase [NAD] subunit gamma, mitochondrial [OS=Homo sapiens]	0.001	2.57	6	1	1	1	393	42.8	8.5	0	1	1
FALSE	High	Master Protein	Q06124	tyrosine-protein phosphatase non-receptor type 11 [OS=Homo sapiens]	0.001	2.561	2	1	2	1	597	68.4	7.3	0	1	1
FALSE	High	Master Protein	Q92599-1	Septin-8 [OS=Homo sapiens]	0.001	2.531	1	1	1	1	483	55.7	6.28	0	1	1
FALSE	High	Master Protein	P53985	Monocarboxylate transporter 1 [OS=Homo sapiens]	0.001	2.518	2	1	1	1	500	53.9	8.66	0	1	1
FALSE	High	Master Protein	O14579-1	coatomer subunit epsilon [OS=Homo sapiens]	0.001	2.511	3	1	1	1	308	34.5	5.12	0	1	1
FALSE	High	Master Protein	P61221	ATP-binding cassette sub-family E member 1 [OS=Homo sapiens]	0.001	2.51	2	1	1	1	599	67.3	8.34	0	1	1
FALSE	High	Master Protein	Q9Y6E2	Basic leucine zipper and W2 domain-containing protein 2 [OS=Homo sapiens]	0.001	2.502	5	1	1	1	419	48.1	6.68	0	1	1
FALSE	High	Master Protein	P35606	Coatomer subunit beta' [OS=Homo sapiens]	0.001	2.462	3	1	1	1	906	102.4	5.27	0	1	1
FALSE	High	Master Protein	P84101-1	Small EDRK-rich factor 2 [OS=Homo sapiens]	0.001	2.429	14	1	2	1	59	6.9	10.45	3.23	1	1
FALSE	High	Master Protein	Q9Y295	developmentally-regulated GTP-binding protein 1 [OS=Homo sapiens]	0.001	2.426	4	1	1	1	367	40.5	8.9	0	1	1
FALSE	High	Master Protein	Q9GZZ1-1	N-alpha-acetyltransferase 50 [OS=Homo sapiens]	0.001	2.419	6	1	1	1	169	19.4	8.81	0	1	1
FALSE	High	Master Protein	Q7L0Y3	Mitochondrial ribonuclease P protein 1 [OS=Homo sapiens]	0.001	2.418	2	1	1	1	403	47.3	9.36	0	1	1
FALSE	High	Master Protein	P51114-1	Fragile X mental retardation syndrome-related protein 1 [OS=Homo sapiens]	0.001	2.411	1	1	1	1	621	69.7	6.15	0	1	1
FALSE	High	Master Protein	P49755	Transmembrane emp24 domain-containing protein 10 [OS=Homo sapiens]	0.001	2.41	8	2	2	1	219	25	7.44	2.01	2	1
FALSE	High	Master Protein	Q9NQC3	Reticulon-4 [OS=Homo sapiens]	0.001	2.387	3	1	1	1	1192	129.9	4.5	0	1	1
FALSE	High	Master Protein	Q9UNH7-1	Sorting nexin-6 [OS=Homo sapiens]	0.001	2.382	3	1	1	1	406	46.6	6.16	1.68	1	1
FALSE	High	Master Protein	Q9Y617-1	phosphoserine aminotransferase [OS=Homo sapiens]	0.001	2.378	2	1	2	1	370	40.4	7.66	1.86	1	1
FALSE	High	Master Protein	O75323-1	Protein NipSnap homolog 2 [OS=Homo sapiens]	0.001	2.368	3	1	1	1	286	33.7	9.36	0	1	1
FALSE	High	Master Protein	P11310-1	medium-chain specific acyl-CoA dehydrogenase, mitochondrial [OS=Homo sapiens]	0.001	2.361	4	1	1	1	421	46.6	8.37	0	1	1
FALSE	High	Master Protein	Q15056-1	Eukaryotic translation initiation factor 4H [OS=Homo sapiens]	0.001	2.36	5	1	1	1	248	27.4	7.23	1.64	1	1
FALSE	High	Master Protein	Q9NVX2	Notchless protein homolog 1 [OS=Homo sapiens]	0.001	2.328	2	1	1	1	485	53.3	7.34	0	1	1
FALSE	High	Master Protein	Q9Y446	Plakophilin-3 [OS=Homo sapiens]	0.001	2.303	2	1	2	1	797	87	9.32	0	1	1
FALSE	High	Master Protein	P84103	Serine/arginine-rich splicing factor 3 [OS=Homo sapiens]	0.001	2.293	5	1	2	1	164	19.3	11.65	0	1	1
FALSE	High	Master Protein	P13073	Cytochrome c oxidase subunit 4 isoform 1, mitochondrial [OS=Homo sapiens]	0.001	2.293	6	1	2	1	169	19.6	9.51	0	1	1
FALSE	High	Master Protein	Q9H223	EH domain-containing protein 4 [OS=Homo sapiens]	0.001	2.272	2	1	2	1	541	61.1	6.76	1.65	1	1
FALSE	High	Master Protein	Q09028	Histone-binding protein RBBP4 [OS=Homo sapiens]	0.001	2.271	4	1	1	1	425	47.6	4.89	0	1	1
FALSE	High	Master Protein	P14868	Aspartate--tRNA ligase, cytoplasmic [OS=Homo sapiens]	0	2.264	2	1	1	1	501	57.1	6.55	0	1	1
FALSE	High	Master Protein	Q15392	Delta(24)-sterol reductase [OS=Homo sapiens]	0	2.257	2	1	2	1	516	60.1	8.16	1.71	1	1
FALSE	High	Master Protein	P41240	tyrosine-protein kinase CSK [OS=Homo sapiens]	0	2.255	3	1	1	1	450	50.7	7.06	0	1	1
FALSE	High	Master Protein	Q14554	Protein disulfide-isomerase A5 [OS=Homo sapiens]	0	2.245	2	1	1	1	519	59.6	7.91	0	1	1
FALSE	High	Master Protein	Q8TES7	Fas-binding factor 1 [OS=Homo sapiens]	0	2.245	1	1	1	1	1133	125.4	7.08	0	1	1
FALSE	High	Master Protein	Q8IWA0	WD repeat-containing protein 75 [OS=Homo sapiens]	0	2.236	2	1	1	1	830	94.4	5.96	1.7	1	1
FALSE	High	Master Protein	P04844-1	Dolichyl-diphosphooligosaccharide--protein glycosyltransferase subunit 2 [OS=Homo sapiens]	0	2.233	1	1	1	1	631	69.2	5.69	1.68	1	1
FALSE	High	Master Protein	O00429	Dynamin-1-like protein [OS=Homo sapiens]	0	2.212	1	1	1	1	736	81.8	6.81	0	1	1
FALSE	High	Master Protein	P56192	Methionine--tRNA ligase, cytoplasmic [OS=Homo sapiens]	0	2.211	2	1	1	1	900	101.1	6.16	0	1	1
FALSE	High	Master Protein	Q9BRA2	Thioredoxin domain-containing protein 17 [OS=Homo sapiens]	0	2.191	11	1	1	1	123	13.9	5.52	0	1	1
FALSE	High	Master Protein	P50281	Matrix metalloproteinase-14 [OS=Homo sapiens]	0	2.188	2	1	1	1	582	65.9	7.77	0	1	1
FALSE	High	Master Protein	P49588	Alanine--tRNA ligase, cytoplasmic [OS=Homo sapiens]	0	2.186	1	1	1	1	968	106.7	5.53	0	1	1
FALSE	High	Master Protein	P67936	Tropomyosin alpha-4 chain [OS=Homo sapiens]	0	2.17	3	1	2	1	248	28.5	4.69	1.74	1	1
FALSE	High	Master Protein	O00622	Protein CYR61 [OS=Homo sapiens]	0	2.169	3	1	1	1	381	42	8.21	0	1	1
FALSE	High	Master Protein	Q9BV38	WD repeat-containing protein 18 [OS=Homo sapiens]	0.001	2.167	2	1	1	1	432	47.4	6.7	0	1	1
FALSE	High	Master Protein	Q99986	Serine/threonine-protein kinase VRK1 [OS=Homo sapiens]	0.001	2.132	2	1	2	1	396	45.4	8.91	0	1	1
FALSE	High	Master Protein	Q16650	T-box brain protein 1 [OS=Homo sapiens]	0.001	2.117	2	1	2	1	682	74	7.33	3.54	1	1
FALSE	High	Master Protein	O95292	Vesicle-associated membrane protein-associated protein B/C [OS=Homo sapiens]	0.001	2.109	6	1	1	1	243	27.2	7.3	0	1	1
FALSE	High	Master Protein	O60716-1	Catenin delta-1 [OS=Homo sapiens]	0.002	2.098	1	1	1	1	968	108.1	6.23	0	1	1
FALSE	High	Master Protein	P60228	Eukaryotic translation initiation factor 3 subunit E [OS=Homo sapiens]	0.002	2.096	2	1	2	1	445	52.2	6.04	0	1	1
FALSE	High	Master Protein	Q9H910-1	Jupiter microtubule associated homolog 2 [OS=Homo sapiens]	0.002	2.095	7	1	1	1	190	20.1	9.26	0	1	1
FALSE	High	Master Protein	P33991	DNA replication licensing factor MCM4 [OS=Homo sapiens]	0.002	2.093	1	1	1	1	863	96.5	6.74	0	1	1
FALSE	High	Master Protein	P23588	eukaryotic translation initiation factor 4B [OS=Homo sapiens]	0.002	2.09	3	1	1	1	611	69.1	5.73	0	1	1
FALSE	High	Master Protein	Q8N0X7	Spartin [OS=Homo sapiens]	0.002	2.089	2	1	1	1	666	72.8	5.91	0	1	1
FALSE	High	Master Protein	Q2TAY7	WD40 repeat-containing protein SMU1 [OS=Homo sapiens]	0.002	2.069	2	1	2	1	513	57.5	7.18	0	1	1
FALSE	High	Master Protein	P11166	Solute carrier family 2, facilitated glucose transporter member 1 [OS=Homo sapiens]	0.002	2.068	2	1	2	1	492	54	8.72	0	1	1
FALSE	High	Master Protein	Q9Y316-1	Protein MEMO1 [OS=Homo sapiens]	0.002	2.063	4	1	1	1	297	33.7	7.14	0	1	1
FALSE	High	Master Protein	P63151	Serine/threonine-protein phosphatase 2A 55 kDa regulatory subunit B alpha isoform [OS=Homo sapiens]	0.002	2.061	3	1	1	1	447	51.7	6.2	0	1	1
FALSE	High	Master Protein	P14678-1	Small nuclear ribonucleoprotein-associated proteins B and B' [OS=Homo sapiens]	0.002	2.061	3	1	2	1	240	24.6	11.19	0	1	1
FALSE	High	Master Protein	P61163	Alpha-centractin [OS=Homo sapiens]	0.002	2.059	3	1	1	1	376	42.6	6.64	0	1	1
FALSE	High	Master Protein	O15260-1	surfeit locus protein 4 [OS=Homo sapiens]	0.002	2.026	4	1	2	1	269	30.4	7.78	0	1	1
FALSE	High	Master Protein	O00629	Importin subunit alpha-3 [OS=Homo sapiens]	0.002	2.008	1	1	1	1	521	57.9	4.96	1.62	1	1
FALSE	High	Master Protein	Q8TCS8	Polyribonucleotide nucleotidyltransferase 1, mitochondrial [OS=Homo sapiens]	0.003	1.995	1	1	1	1	783	85.9	7.77	1.71	1	1
FALSE	High	Master Protein	O95573	long-chain-fatty-acid--CoA ligase 3 [OS=Homo sapiens]	0.003	1.988	2	1	1	1	720	80.4	8.38	0	1	1
FALSE	High	Master Protein	P49773	Histidine triad nucleotide-binding protein 1 [OS=Homo sapiens]	0.003	1.974	6	1	2	1	126	13.8	6.95	0	1	1
FALSE	High	Master Protein	Q9BQG0	Myb-binding protein 1A [OS=Homo sapiens]	0.003	1.965	1	1	1	1	1328	148.8	9.28	0	1	1
FALSE	High	Master Protein	Q07157	Tight junction protein ZO-1 [OS=Homo sapiens]	0.003	1.961	1	1	1	1	1748	195.3	6.7	0	1	1
FALSE	High	Master Protein	Q01844	RNA-binding protein EWS [OS=Homo sapiens]	0.003	1.948	2	1	1	1	656	68.4	9.33	0	1	1
FALSE	High	Master Protein	Q9UM00-1	Calcium load-activated calcium channel [OS=Homo sapiens]	0.003	1.916	5	1	1	1	188	21.2	9.74	0	1	1
FALSE	High	Master Protein	Q9NUQ3-1	Gamma-taxilin [OS=Homo sapiens]	0.003	1.904	2	1	1	1	528	60.5	7.52	0	1	1
FALSE	High	Master Protein	P40763	Signal transducer and activator of transcription 3 [OS=Homo sapiens]	0.003	1.896	3	1	1	1	770	88	6.3	0	1	1
FALSE	High	Master Protein	Q15654-1	thyroid receptor-interacting protein 6 [OS=Homo sapiens]	0.003	1.891	4	1	1	1	476	50.3	7.37	0	1	1
FALSE	High	Master Protein	P61619	Protein transport protein Sec61 subunit alpha isoform 1 [OS=Homo sapiens]	0.003	1.887	2	1	1	1	476	52.2	8.06	1.75	1	1
FALSE	High	Master Protein	Q16531	DNA damage-binding protein 1 [OS=Homo sapiens]	0.003	1.871	1	1	1	1	1140	126.9	5.26	1.63	1	1
FALSE	High	Master Protein	Q96A26	Protein FAM162A [OS=Homo sapiens]	0.003	1.866	7	1	3	1	154	17.3	9.77	0	1	1
FALSE	High	Master Protein	Q9HC38-2	Isoform 2 of Glyoxalase domain-containing protein 4 [OS=Homo sapiens]	0.004	1.851	3	1	1	1	298	33.2	5.6	0	1	1
FALSE	High	Master Protein	Q6UXS9	Inactive caspase-12 [OS=Homo sapiens]	0.004	1.836	6	1	2	1	341	38.8	6.02	0	1	1
FALSE	High	Master Protein	P02774	vitamin D-binding protein [OS=Homo sapiens]	0.004	1.829	2	1	1	1	474	52.9	5.54	0	1	1
FALSE	High	Master Protein	P62877	E3 ubiquitin-protein ligase RBX1 [OS=Homo sapiens]	0.004	1.823	7	1	2	1	108	12.3	6.96	0	1	1
FALSE	High	Master Protein	P47897	glutamine--tRNA ligase [OS=Homo sapiens]	0.004	1.822	1	1	1	1	775	87.7	7.15	0	1	1
FALSE	High	Master Protein	P16949-1	Stathmin [OS=Homo sapiens]	0.004	1.799	5	1	1	1	149	17.3	5.97	0	1	1
FALSE	High	Master Protein	Q6NUK1	Calcium-binding mitochondrial carrier protein SCaMC-1 [OS=Homo sapiens]	0.004	1.788	3	1	2	1	477	53.3	6.33	0	1	1
FALSE	High	Master Protein	Q96I24-1	Far upstream element-binding protein 3 [OS=Homo sapiens]	0.004	1.777	5	1	1	1	572	61.6	8.38	0	1	1
FALSE	High	Master Protein	Q9BWW8	apolipoprotein L6 [OS=Homo sapiens]	0.004	1.772	3	1	1	1	343	38.1	8.35	0	1	1
FALSE	High	Master Protein	Q9Y2L1-1	exosome complex exonuclease RRP44 [OS=Homo sapiens]	0.004	1.771	1	1	1	1	958	108.9	7.14	0	1	1
FALSE	High	Master Protein	Q6P2Q9	Pre-mRNA-processing-splicing factor 8 [OS=Homo sapiens]	0.004	1.766	0	1	1	1	2335	273.4	8.84	0	1	1
FALSE	High	Master Protein	Q9H444	Charged multivesicular body protein 4b [OS=Homo sapiens]	0.004	1.765	4	1	1	1	224	24.9	4.82	0	1	1
FALSE	High	Master Protein	Q9Y3C6	Peptidyl-prolyl cis-trans isomerase-like 1 [OS=Homo sapiens]	0.004	1.763	6	1	2	1	166	18.2	7.99	0	1	1
FALSE	High	Master Protein	O43865	S-adenosylhomocysteine hydrolase-like protein 1 [OS=Homo sapiens]	0.004	1.759	2	1	1	1	530	58.9	6.89	0	1	1
FALSE	High	Master Protein	Q6UB35-1	Monofunctional C1-tetrahydrofolate synthase, mitochondrial [OS=Homo sapiens]	0.004	1.758	1	1	1	1	978	105.7	8.06	0	1	1
FALSE	High	Master Protein	P09622	Dihydrolipoyl dehydrogenase, mitochondrial [OS=Homo sapiens]	0.004	1.756	3	1	1	1	509	54.1	7.85	0	1	1
FALSE	High	Master Protein	Q9UBM7	7-dehydrocholesterol reductase [OS=Homo sapiens]	0.004	1.753	2	1	1	1	475	54.5	8.7	0	1	1
FALSE	High	Master Protein	O75533-1	splicing factor 3B subunit 1 [OS=Homo sapiens]	0.005	1.751	1	1	1	1	1304	145.7	7.09	0	1	1
FALSE	High	Master Protein	Q9NZR1	Tropomodulin-2 [OS=Homo sapiens]	0.005	1.74	2	1	2	1	351	39.6	5.27	3.73	1	1
FALSE	High	Master Protein	Q15582	Transforming growth factor-beta-induced protein ig-h3 [OS=Homo sapiens]	0.005	1.71	1	1	1	1	683	74.6	7.71	0	1	1
FALSE	High	Master Protein	Q9H7Z7	Prostaglandin E synthase 2 [OS=Homo sapiens]	0.005	1.699	3	1	2	1	377	41.9	9.16	0	1	1
FALSE	High	Master Protein	Q13907	Isopentenyl-diphosphate Delta-isomerase 1 [OS=Homo sapiens]	0.005	1.693	3	1	1	1	227	26.3	6.34	0	1	1
FALSE	High	Master Protein	Q86UE4	protein LYRIC [OS=Homo sapiens]	0.005	1.691	2	1	2	1	582	63.8	9.32	0	1	1
FALSE	High	Master Protein	Q9BPX3	Condensin complex subunit 3 [OS=Homo sapiens]	0.005	1.69	1	1	1	1	1015	114.3	5.59	0	1	1
FALSE	High	Master Protein	P22307-1	Non-specific lipid-transfer protein [OS=Homo sapiens]	0.005	1.689	2	1	2	1	547	59	6.89	0	1	1
FALSE	High	Master Protein	Q14677-1	Clathrin interactor 1 [OS=Homo sapiens]	0.005	1.686	2	1	1	1	625	68.2	6.42	0	1	1
FALSE	High	Master Protein	Q5VTU8	ATP synthase subunit epsilon-like protein, mitochondrial [OS=Homo sapiens]	0.005	1.666	14	1	1	1	51	5.8	10.14	1.78	1	1
FALSE	High	Master Protein	O76021	Ribosomal L1 domain-containing protein 1 [OS=Homo sapiens]	0.005	1.66	1	1	1	1	490	54.9	10.13	0	1	1
FALSE	High	Master Protein	Q6UXN9	WD repeat-containing protein 82 [OS=Homo sapiens]	0.005	1.657	6	1	2	1	313	35.1	7.69	0	1	1
FALSE	High	Master Protein	O95347-1	structural maintenance of chromosomes protein 2 [OS=Homo sapiens]	0.005	1.656	1	1	1	1	1197	135.6	8.43	0	1	1
FALSE	High	Master Protein	Q16891	MICOS complex subunit Mic60 [OS=Homo sapiens]	0.005	1.655	1	1	1	1	758	83.6	6.48	0	1	1
FALSE	High	Master Protein	P51648	Fatty aldehyde dehydrogenase [OS=Homo sapiens]	0.005	1.64	2	1	1	1	485	54.8	7.88	0	1	1
FALSE	High	Master Protein	Q53TS8	C2 calcium-dependent domain-containing protein 6 [OS=Homo sapiens]	0.005	1.624	2	1	1	1	623	71.1	7.02	0	1	1
FALSE	High	Master Protein	Q86X55	Histone-arginine methyltransferase CARM1 [OS=Homo sapiens]	0.005	1.615	1	1	1	1	608	65.8	6.73	0	1	1
FALSE	High	Master Protein	Q9P2E9-1	Ribosome-binding protein 1 [OS=Homo sapiens]	0.008	1.614	1	1	1	1	1410	152.4	8.6	0	1	1
FALSE	High	Master Protein	P33947-1	ER lumen protein-retaining receptor 2 [OS=Homo sapiens]	0.008	1.604	4	1	2	1	212	24.4	8.72	1.65	1	1
FALSE	High	Master Protein	O95433	activator of 90 kDa heat shock protein ATPase homolog 1 [OS=Homo sapiens]	0.008	1.598	3	1	1	1	338	38.3	5.53	0	1	1
FALSE	High	Master Protein	P49748-1	Very long-chain specific acyl-CoA dehydrogenase, mitochondrial [OS=Homo sapiens]	0.008	1.583	1	1	1	1	655	70.3	8.75	0	1	1
FALSE	High	Master Protein	Q9UMS4	Pre-mRNA-processing factor 19 [OS=Homo sapiens]	0.008	1.581	2	1	2	1	504	55.1	6.61	0	1	1
FALSE	High	Master Protein	Q8NCA5	protein FAM98A [OS=Homo sapiens]	0.008	1.566	1	1	1	1	519	55.4	9.03	0	1	1
FALSE	High	Master Protein	P49756-1	RNA-binding protein 25 [OS=Homo sapiens]	0.008	1.548	2	1	1	1	843	100.1	6.32	0	1	1
FALSE	High	Master Protein	Q9BV86-1	N-terminal Xaa-Pro-Lys N-methyltransferase 1 [OS=Homo sapiens]	0.009	1.526	3	1	1	1	223	25.4	5.52	0	1	1
FALSE	High	Master Protein	O14757	Serine/threonine-protein kinase Chk1 [OS=Homo sapiens]	0.009	1.513	2	1	1	1	476	54.4	8.25	0	1	1
FALSE	High	Master Protein	Q8TCC7-1	Solute carrier family 22 member 8 [OS=Homo sapiens]	0.009	1.513	1	1	1	1	542	59.8	8.85	0	1	1
FALSE	High	Master Protein	Q15437	protein transport protein Sec23B [OS=Homo sapiens]	0.009	1.488	2	1	1	1	767	86.4	6.89	0	1	1
FALSE	High	Master Protein	Q9UIG0	Tyrosine-protein kinase BAZ1B [OS=Homo sapiens]	0.009	1.477	0	1	1	1	1483	170.8	8.48	0	1	1
FALSE	Medium	Master Protein	Q9C037-1	E3 ubiquitin-protein ligase TRIM4 [OS=Homo sapiens]	0.012	1.467	2	1	1	1	500	57.4	8.1	2.05	1	1
FALSE	Medium	Master Protein	Q14739	Lamin-B receptor [OS=Homo sapiens]	0.012	1.465	2	1	1	1	615	70.7	9.36	0	1	1
FALSE	Medium	Master Protein	Q96J01	THO complex subunit 3 [OS=Homo sapiens]	0.012	1.46	2	1	2	1	351	38.7	6.09	0	1	1
FALSE	Medium	Master Protein	P00966	Argininosuccinate synthase [OS=Homo sapiens]	0.012	1.46	2	1	1	1	412	46.5	8.02	0	1	1
FALSE	Medium	Master Protein	P35080-1	Profilin-2 [OS=Homo sapiens]	0.012	1.459	10	1	1	1	140	15	6.99	0	1	1
FALSE	Medium	Master Protein	Q9NVP1	ATP-dependent RNA helicase DDX18 [OS=Homo sapiens]	0.012	1.457	2	1	1	1	670	75.4	9.5	0	1	1
FALSE	Medium	Master Protein	Q9H078-1	Caseinolytic peptidase B protein homolog [OS=Homo sapiens]	0.012	1.449	1	1	1	1	707	78.7	9.01	0	1	1
FALSE	Medium	Master Protein	Q9UHB9	Signal recognition particle subunit SRP68 [OS=Homo sapiens]	0.012	1.447	1	1	2	1	627	70.7	8.56	0	1	1
FALSE	Medium	Master Protein	Q6WCQ1	Myosin phosphatase Rho-interacting protein [OS=Homo sapiens]	0.012	1.441	1	1	1	1	1025	116.5	6.21	0	1	1
FALSE	Medium	Master Protein	Q5SXH7-1	Pleckstrin homology domain-containing family S member 1 [OS=Homo sapiens]	0.013	1.431	3	1	1	1	462	51.8	5.81	0	1	1
FALSE	Medium	Master Protein	P28482	mitogen-activated protein kinase 1 [OS=Homo sapiens]	0.013	1.393	3	1	2	1	360	41.4	6.98	0	1	1
FALSE	Medium	Master Protein	P56524	Histone deacetylase 4 [OS=Homo sapiens]	0.013	1.369	1	1	1	1	1084	119	6.96	0	1	1
FALSE	Medium	Master Protein	Q53GQ0	Very-long-chain 3-oxoacyl-CoA reductase [OS=Homo sapiens]	0.013	1.368	4	1	1	1	312	34.3	9.32	0	1	1
FALSE	Medium	Master Protein	Q15645	Pachytene checkpoint protein 2 homolog [OS=Homo sapiens]	0.013	1.366	3	1	1	1	432	48.5	6.09	0	1	1
FALSE	Medium	Master Protein	Q96NS5	Ankyrin repeat and SOCS box protein 16 [OS=Homo sapiens]	0.013	1.357	2	1	1	1	453	49.6	8.03	0	1	1
FALSE	Medium	Master Protein	Q9NR56-1	Muscleblind-like protein 1 [OS=Homo sapiens]	0.013	1.35	3	1	1	1	388	41.8	8.9	0	1	1
FALSE	Medium	Master Protein	Q9H0D6-1	5'-3' exoribonuclease 2 [OS=Homo sapiens]	0.014	1.344	1	1	1	1	950	108.5	7.47	0	1	1
FALSE	Medium	Master Protein	P20618	proteasome subunit beta type-1 [OS=Homo sapiens]	0.014	1.342	4	1	1	1	241	26.5	8.13	0	1	1
FALSE	Medium	Master Protein	Q96C19	EF-hand domain-containing protein D2 [OS=Homo sapiens]	0.014	1.328	7	1	1	1	240	26.7	5.2	0	1	1
FALSE	Medium	Master Protein	P61960	Ubiquitin-fold modifier 1 [OS=Homo sapiens]	0.014	1.328	9	1	1	1	85	9.1	9.31	0	1	1
FALSE	Medium	Master Protein	O94880	PHD finger protein 14 [OS=Homo sapiens]	0.014	1.327	1	1	1	1	888	100	5.33	1.66	1	1
FALSE	Medium	Master Protein	Q9HCH3	Copine-5 [OS=Homo sapiens]	0.014	1.319	2	1	2	1	593	65.7	5.99	0	1	1
FALSE	Medium	Master Protein	P25786-1	Proteasome subunit alpha type-1 [OS=Homo sapiens]	0.014	1.316	5	1	1	1	263	29.5	6.61	0	1	1
FALSE	Medium	Master Protein	Q5D862	Filaggrin-2 [OS=Homo sapiens]	0.014	1.313	1	1	2	1	2391	247.9	8.31	0	1	1
FALSE	Medium	Master Protein	Q9NYF8-1	Bcl-2-associated transcription factor 1 [OS=Homo sapiens]	0.014	1.305	1	1	1	1	920	106.1	9.98	1.67	1	1
FALSE	Medium	Master Protein	Q8NF37	Lysophosphatidylcholine acyltransferase 1 [OS=Homo sapiens]	0.015	1.3	2	1	1	1	534	59.1	6.02	0	1	1
FALSE	Medium	Master Protein	Q14966-1	Zinc finger protein 638 [OS=Homo sapiens]	0.015	1.288	0	1	2	1	1978	220.5	6.38	1.61	1	1
FALSE	Medium	Master Protein	Q9UN86	Ras GTPase-activating protein-binding protein 2 [OS=Homo sapiens]	0.015	1.287	3	1	1	1	482	54.1	5.55	0	1	1
FALSE	Medium	Master Protein	E7EU14	Protein PPP5D1 [OS=Homo sapiens]	0.016	1.283	5	1	1	1	171	19.6	9.31	0	1	1
FALSE	Medium	Master Protein	Q9NW82	WD repeat-containing protein 70 [OS=Homo sapiens]	0.016	1.276	2	1	1	1	654	73.2	6.33	0	1	1
FALSE	Medium	Master Protein	Q9Y376	Calcium-binding protein 39 [OS=Homo sapiens]	0.016	1.275	2	1	1	1	341	39.8	6.89	0	1	1
FALSE	Medium	Master Protein	Q16543	Hsp90 co-chaperone Cdc37 [OS=Homo sapiens]	0.016	1.244	2	1	1	1	378	44.4	5.25	0	1	1
FALSE	Medium	Master Protein	Q9Y421-1	Protein FAM32A [OS=Homo sapiens]	0.016	1.236	8	1	2	1	112	13.2	9.99	0	1	1
FALSE	Medium	Master Protein	P10997	islet amyloid polypeptide [OS=Homo sapiens]	0.016	1.233	31	1	1	1	89	9.8	9.8	0	1	1
FALSE	Medium	Master Protein	P29033	Gap junction beta-2 protein [OS=Homo sapiens]	0.016	1.226	3	1	1	1	226	26.2	8.88	0	1	1
FALSE	Medium	Master Protein	Q9ULE0	Protein WWC3 [OS=Homo sapiens]	0.016	1.225	1	1	2	1	1092	122.6	6.37	3.33	1	1
FALSE	Medium	Master Protein	Q9BSD7	Cancer-related nucleoside-triphosphatase [OS=Homo sapiens]	0.016	1.225	8	1	2	1	190	20.7	9.54	0	1	1
FALSE	Medium	Master Protein	P78314	SH3 domain-binding protein 2 [OS=Homo sapiens]	0.016	1.216	2	1	2	1	561	62.2	7.78	3.61	1	1
FALSE	Medium	Master Protein	H3BSY2	golgin subfamily A member 8M [OS=Homo sapiens]	0.017	1.208	2	1	1	1	632	71.5	7.11	0	1	1
FALSE	Medium	Master Protein	P16422	Epithelial cell adhesion molecule [OS=Homo sapiens]	0.017	1.203	8	1	1	1	314	34.9	7.46	0	1	1
FALSE	Medium	Master Protein	P05408-1	Neuroendocrine protein 7B2 [OS=Homo sapiens]	0.022	1.196	3	1	1	1	212	23.7	5.96	0	1	1
FALSE	Medium	Master Protein	P05204	Non-histone chromosomal protein HMG-17 [OS=Homo sapiens]	0.023	1.186	8	1	1	1	90	9.4	9.99	0	1	1
FALSE	Medium	Master Protein	O95168-1	NADH dehydrogenase [ubiquinone] 1 beta subcomplex subunit 4 [OS=Homo sapiens]	0.023	1.186	8	1	1	1	129	15.2	9.85	0	1	1
FALSE	Medium	Master Protein	Q86UR5-1	Regulating synaptic membrane exocytosis protein 1 [OS=Homo sapiens]	0.023	1.184	1	1	1	1	1692	189	9.66	0	1	1
FALSE	Medium	Master Protein	Q7Z5H4	Vomeronasal type-1 receptor 5 [OS=Homo sapiens]	0.022	1.183	2	1	2	1	357	40.8	9.2	0	1	1
FALSE	Medium	Master Protein	Q8TCJ2	Dolichyl-diphosphooligosaccharide--protein glycosyltransferase subunit STT3B [OS=Homo sapiens]	0.022	1.176	1	1	1	1	826	93.6	8.91	0	1	1
FALSE	Medium	Master Protein	P21980	Protein-glutamine gamma-glutamyltransferase 2 [OS=Homo sapiens]	0.022	1.174	1	1	1	1	687	77.3	5.22	0	1	1
FALSE	Medium	Master Protein	Q15020	Squamous cell carcinoma antigen recognized by T-cells 3 [OS=Homo sapiens]	0.022	1.173	1	1	1	1	963	109.9	5.57	0	1	1
FALSE	Medium	Master Protein	P61026	ras-related protein rab-10 [OS=Homo sapiens]	0.022	1.172	4	1	1	1	200	22.5	8.38	0	1	1
FALSE	Medium	Master Protein	O15027-1	Protein transport protein Sec16A [OS=Homo sapiens]	0.024	1.166	1	1	1	1	2179	233.4	5.63	0	1	1
FALSE	Medium	Master Protein	P43308	Translocon-associated protein subunit beta [OS=Homo sapiens]	0.024	1.164	3	1	1	1	183	20.1	8.35	0	1	1
FALSE	Medium	Master Protein	O95427	GPI ethanolamine phosphate transferase 1 [OS=Homo sapiens]	0.03	1.137	2	1	1	1	931	105.7	8.65	0	1	1
FALSE	Medium	Master Protein	Q86UK7-1	E3 ubiquitin-protein ligase ZNF598 [OS=Homo sapiens]	0.033	1.124	1	1	1	1	904	98.6	8.4	0	1	1
FALSE	Medium	Master Protein	Q9UDY2	Tight junction protein ZO-2 [OS=Homo sapiens]	0.033	1.118	1	1	1	1	1190	133.9	7.4	0	1	1
FALSE	Medium	Master Protein	Q9BX97	Plasmalemma vesicle-associated protein [OS=Homo sapiens]	0.033	1.115	2	1	1	1	442	50.6	8.79	0	1	1
FALSE	Medium	Master Protein	P19525	interferon-induced, double-stranded RNA-activated protein kinase [OS=Homo sapiens]	0.033	1.114	2	1	1	1	551	62.1	8.4	0	1	1
FALSE	Medium	Master Protein	P37268	squalene synthase [OS=Homo sapiens]	0.033	1.112	3	1	1	1	417	48.1	6.54	0	1	1
FALSE	Medium	Master Protein	P03973	Antileukoproteinase [OS=Homo sapiens]	0.033	1.111	5	1	1	1	132	14.3	8.75	0	1	1
FALSE	Medium	Master Protein	P53618	Coatomer subunit beta [OS=Homo sapiens]	0.033	1.107	1	1	1	1	953	107.1	6.05	0	1	1
FALSE	Medium	Master Protein	Q13185	chromobox protein homolog 3 [OS=Homo sapiens]	0.033	1.104	6	1	1	1	183	20.8	5.33	0	1	1
FALSE	Medium	Master Protein	P00390	Glutathione reductase, mitochondrial [OS=Homo sapiens]	0.033	1.097	2	1	1	1	522	56.2	8.5	0	1	1
FALSE	Medium	Master Protein	P28340	DNA polymerase delta catalytic subunit [OS=Homo sapiens]	0.035	1.077	1	1	1	1	1107	123.6	7.03	0	1	1
FALSE	Medium	Master Protein	Q6NUP7-1	Serine/threonine-protein phosphatase 4 regulatory subunit 4 [OS=Homo sapiens]	0.035	1.074	1	1	1	1	873	99.4	7.8	0	1	1
FALSE	Medium	Master Protein	Q96L92	Sorting nexin-27 [OS=Homo sapiens]	0.035	1.069	2	1	1	1	541	61.2	6.49	0	1	1
FALSE	Medium	Master Protein	Q9H7M9	V-type immunoglobulin domain-containing suppressor of T-cell activation [OS=Homo sapiens]	0.035	1.067	3	1	1	1	311	33.9	6.95	0	1	1
FALSE	Medium	Master Protein	Q8NB16	Mixed lineage kinase domain-like protein [OS=Homo sapiens]	0.035	1.064	3	1	1	1	471	54.4	8.82	0	1	1
FALSE	Medium	Master Protein	O00144	Frizzled-9 [OS=Homo sapiens]	0.035	1.06	1	1	1	1	591	64.4	8.25	0	1	1
FALSE	Medium	Master Protein	Q15746-1	Myosin light chain kinase, smooth muscle [OS=Homo sapiens]	0.036	1.057	1	1	1	1	1914	210.6	6.15	0	1	1
FALSE	Medium	Master Protein	Q53T59	HCLS1-binding protein 3 [OS=Homo sapiens]	0.036	1.053	2	1	1	1	392	42.8	5.01	0	1	1
FALSE	Medium	Master Protein	Q08499-6	Isoform 5 of cAMP-specific 3',5'-cyclic phosphodiesterase 4D [OS=Homo sapiens]	0.036	1.049	1	1	1	1	745	84.4	5.17	0	1	1
FALSE	Medium	Master Protein	Q8WXI7	Mucin-16 [OS=Homo sapiens]	0.036	1.046	0	1	1	1	14507	1518.2	5.26	0	1	1
FALSE	Medium	Master Protein	P04183	Thymidine kinase, cytosolic [OS=Homo sapiens]	0.036	1.046	3	1	1	1	234	25.5	8.51	0	1	1
FALSE	Medium	Master Protein	Q5T750	Skin-specific protein 32 [OS=Homo sapiens]	0.036	1.044	3	1	1	1	250	26.2	7.97	0	1	1
FALSE	Medium	Master Protein	P07998	Ribonuclease pancreatic [OS=Homo sapiens]	0.036	1.044	12	1	1	1	156	17.6	8.79	0	1	1
FALSE	Medium	Master Protein	Q9BVK6	Transmembrane emp24 domain-containing protein 9 [OS=Homo sapiens]	0.038	1.037	3	1	1	1	235	27.3	8.02	0	1	1
FALSE	Medium	Master Protein	P78406	mRNA export factor [OS=Homo sapiens]	0.042	1.013	2	1	1	1	368	40.9	7.83	0	1	1
FALSE	Medium	Master Protein	Q9NZT2-1	opioid growth factor receptor [OS=Homo sapiens]	0.042	1.012	1	1	1	1	677	73.3	4.84	0	1	1
FALSE	Medium	Master Protein	P25098	Beta-adrenergic receptor kinase 1 [OS=Homo sapiens]	0.043	1.009	1	1	1	1	689	79.5	7.28	0	1	1

## Sheet: LCN2
Checked	Protein FDR Confidence: Combined	Master	Accession	Description	Exp. q-value: Combined	Sum PEP Score	Coverage [%]	# Peptides	# PSMs	# Unique Peptides	# AAs	MW [kDa]	calc. pI	Score Sequest HT: Sequest HT	# Peptides (by Search Engine): Sequest HT	# Protein Groups
FALSE	High	Master Protein	P35579-1	Myosin-9 [OS=Homo sapiens]	0	1121.02	61	124	320	108	1960	226.4	5.6	780.54	124	1
FALSE	High	Master Protein	Q15149-4	Isoform 4 of Plectin [OS=Homo sapiens]	0	605.036	32	133	237	127	4547	515.9	5.8	397.31	133	1
FALSE	High	Master Protein	P21333	Filamin-A [OS=Homo sapiens]	0	464.691	36	73	148	67	2647	280.6	6.06	287.77	73	1
FALSE	High	Master Protein	P14618	Pyruvate kinase PKM [OS=Homo sapiens]	0	414.443	71	35	102	4	531	57.9	7.84	315.4	35	1
FALSE	High	Master Protein	Q09666-1	Neuroblast differentiation-associated protein AHNAK [OS=Homo sapiens]	0	359.697	33	71	131	71	5890	628.7	6.15	161.89	71	1
FALSE	High	Master Protein	P14618-2	Isoform M1 of Pyruvate kinase PKM [OS=Homo sapiens]	0	354.799	66	33	94	2	531	58	7.71	272.22	33	1
FALSE	High	Master Protein	P04264	Keratin, type II cytoskeletal 1 [OS=Homo sapiens]	0	353.341	62	43	119	37	644	66	8.12	300.41	43	1
FALSE	High	Master Protein	P07437	tubulin beta chain [OS=Homo sapiens]	0	352.363	73	25	102	5	444	49.6	4.89	282.74	25	1
FALSE	High	Master Protein	P08238	Heat shock protein HSP 90-beta [OS=Homo sapiens]	0	341.435	57	40	103	22	724	83.2	5.03	228.94	40	1
FALSE	High	Master Protein	P60709	Actin, cytoplasmic 1 [OS=Homo sapiens]	0	340.304	67	21	89	8	375	41.7	5.48	259.51	21	1
FALSE	High	Master Protein	P68371	Tubulin beta-4B chain [OS=Homo sapiens]	0	337.716	73	25	101	5	445	49.8	4.89	276.26	25	1
FALSE	High	Master Protein	P04406-1	glyceraldehyde-3-phosphate dehydrogenase [OS=Homo sapiens]	0	336.237	82	26	92	26	335	36	8.46	267.07	26	1
FALSE	High	Master Protein	P13639	Elongation factor 2 [OS=Homo sapiens]	0	320.144	51	44	116	43	858	95.3	6.83	253.15	44	1
FALSE	High	Master Protein	P22061	protein-L-isoaspartate(D-aspartate) O-methyltransferase [OS=Homo sapiens]	0	309.319	69	15	74	15	227	24.6	7.21	215.43	15	1
FALSE	High	Master Protein	P13489	Ribonuclease inhibitor [OS=Homo sapiens]	0	308.108	67	26	75	26	461	49.9	4.82	203.1	26	1
FALSE	High	Master Protein	P06733-1	alpha-enolase [OS=Homo sapiens]	0	300.564	64	26	82	26	434	47.1	7.39	229.11	26	1
FALSE	High	Master Protein	P68104	Elongation factor 1-alpha 1 [OS=Homo sapiens]	0	298.328	61	18	92	8	462	50.1	9.01	281.69	18	1
FALSE	High	Master Protein	P05787	Keratin, type II cytoskeletal 8 [OS=Homo sapiens]	0	293.509	72	41	107	30	483	53.7	5.59	221.8	41	1
FALSE	High	Master Protein	P07900	Heat shock protein HSP 90-alpha [OS=Homo sapiens]	0	293.379	50	36	95	20	732	84.6	5.02	208.02	36	1
FALSE	High	Master Protein	P11142-1	Heat shock cognate 71 kDa protein [OS=Homo sapiens]	0	292.859	55	37	97	29	646	70.9	5.52	230.2	37	1
FALSE	High	Master Protein	O75369-1	Filamin-B [OS=Homo sapiens]	0	291.446	30	62	106	56	2602	278	5.73	161.14	62	1
FALSE	High	Master Protein	P11021	78 kDa glucose-regulated protein [OS=Homo sapiens]	0	285.963	51	36	79	34	654	72.3	5.16	180.56	36	1
FALSE	High	Master Protein	Q00610-1	Clathrin heavy chain 1 [OS=Homo sapiens]	0	284.28	31	41	78	41	1675	191.5	5.69	182.71	41	1
FALSE	High	Master Protein	P00558	phosphoglycerate kinase 1 [OS=Homo sapiens]	0	284.143	69	29	76	29	417	44.6	8.1	189.9	29	1
FALSE	High	Master Protein	P35527	Keratin, type I cytoskeletal 9 [OS=Homo sapiens]	0	283.907	65	29	76	29	623	62	5.24	201.88	29	1
FALSE	High	Master Protein	P35908	Keratin, type II cytoskeletal 2 epidermal [OS=Homo sapiens]	0	282.64	72	41	87	29	639	65.4	8	196.74	41	1
FALSE	High	Master Protein	P49327	Fatty acid synthase [OS=Homo sapiens]	0	270.932	24	45	83	45	2511	273.3	6.44	157.78	45	1
FALSE	High	Master Protein	P07355	Annexin A2 [OS=Homo sapiens]	0	252.31	65	28	79	28	339	38.6	7.75	190.22	28	1
FALSE	High	Master Protein	P10809	60 kDa heat shock protein, mitochondrial [OS=Homo sapiens]	0	249.403	59	31	68	31	573	61	5.87	184.42	31	1
FALSE	High	Master Protein	P04083	annexin A1 [OS=Homo sapiens]	0	248.123	62	23	57	23	346	38.7	7.02	171.94	23	1
FALSE	High	Master Protein	P49736	DNA replication licensing factor mcm2 [OS=Homo sapiens]	0	241.362	45	34	72	34	904	101.8	5.52	139.05	34	1
FALSE	High	Master Protein	P13645	Keratin, type I cytoskeletal 10 [OS=Homo sapiens]	0	221.018	53	28	69	24	584	58.8	5.21	166.31	28	1
FALSE	High	Master Protein	P26038	Moesin [OS=Homo sapiens]	0	207.594	48	33	79	23	577	67.8	6.4	149.46	33	1
FALSE	High	Master Protein	P15311	Ezrin [OS=Homo sapiens]	0	204.588	41	30	76	20	586	69.4	6.27	153.2	30	1
FALSE	High	Master Protein	P0DMV8	heat shock 70 kDa protein 1A [OS=Homo sapiens]	0	200.282	54	30	69	20	641	70	5.66	149.94	30	1
FALSE	High	Master Protein	P53396-1	ATP-citrate synthase [OS=Homo sapiens]	0	196.571	39	34	61	34	1101	120.8	7.33	100.47	34	1
FALSE	High	Master Protein	P02545-2	Isoform C of Prelamin-A/C [OS=Homo sapiens]	0	196.22	52	32	68	1	572	65.1	6.84	136.29	32	1
FALSE	High	Master Protein	P35580	Myosin-10 [OS=Homo sapiens]	0	195.062	16	30	58	14	1976	228.9	5.54	124.23	30	1
FALSE	High	Master Protein	P49915	GMP synthase [glutamine-hydrolyzing] [OS=Homo sapiens]	0	194.995	51	28	56	28	693	76.7	6.87	125.09	28	1
FALSE	High	Master Protein	P38646	Stress-70 protein, mitochondrial [OS=Homo sapiens]	0	191.14	46	30	60	29	679	73.6	6.16	129.66	30	1
FALSE	High	Master Protein	P78371-1	T-complex protein 1 subunit beta [OS=Homo sapiens]	0	190.466	51	22	48	22	535	57.5	6.46	103.66	22	1
FALSE	High	Master Protein	P02545	Prelamin-A/C [OS=Homo sapiens]	0	186.627	43	32	67	1	664	74.1	7.02	129.45	32	1
FALSE	High	Master Protein	P05783	Keratin, type I cytoskeletal 18 [OS=Homo sapiens]	0	184.774	57	24	58	24	430	48	5.45	129.38	24	1
FALSE	High	Master Protein	P60842	Eukaryotic initiation factor 4A-I [OS=Homo sapiens]	0	180.705	50	19	50	17	406	46.1	5.48	114.25	19	1
FALSE	High	Master Protein	P14625	Endoplasmin [OS=Homo sapiens]	0	175.225	39	31	57	29	803	92.4	4.84	118.55	31	1
FALSE	High	Master Protein	P68366	Tubulin alpha-4A chain [OS=Homo sapiens]	0	162.381	50	18	49	6	448	49.9	5.06	107.95	18	1
FALSE	High	Master Protein	Q16658	Fascin [OS=Homo sapiens]	0	159.588	52	22	51	22	493	54.5	7.24	112.69	22	1
FALSE	High	Master Protein	O43707	Alpha-actinin-4 [OS=Homo sapiens]	0	159.015	38	29	52	20	911	104.8	5.44	85.71	29	1
FALSE	High	Master Protein	P04075	fructose-bisphosphate aldolase A [OS=Homo sapiens]	0	157.862	76	24	52	20	364	39.4	8.09	111.37	24	1
FALSE	High	Master Protein	P63244	Receptor of activated protein C kinase 1 [OS=Homo sapiens]	0	157.074	69	18	37	18	317	35.1	7.69	92.95	18	1
FALSE	High	Master Protein	P80188	Neutrophil gelatinase-associated lipocalin [OS=Homo sapiens]	0	157.043	67	13	47	13	198	22.6	8.91	107.75	13	1
FALSE	High	Master Protein	Q06830	peroxiredoxin-1 [OS=Homo sapiens]	0	152.914	72	15	46	14	199	22.1	8.13	131.24	15	1
FALSE	High	Master Protein	P50990	T-complex protein 1 subunit theta [OS=Homo sapiens]	0	152.504	57	24	48	24	548	59.6	5.6	91.11	24	1
FALSE	High	Master Protein	P04843	Dolichyl-diphosphooligosaccharide--protein glycosyltransferase subunit 1 [OS=Homo sapiens]	0	151.269	40	20	40	20	607	68.5	6.38	104.03	20	1
FALSE	High	Master Protein	P15924-1	Desmoplakin [OS=Homo sapiens]	0	147.087	15	39	56	39	2871	331.6	6.81	68.05	39	1
FALSE	High	Master Protein	P07195	L-lactate dehydrogenase B chain [OS=Homo sapiens]	0	146.458	44	15	44	14	334	36.6	6.05	82.74	15	1
FALSE	High	Master Protein	P17987	T-complex protein 1 subunit alpha [OS=Homo sapiens]	0	146.06	45	21	45	21	556	60.3	6.11	101.17	21	1
FALSE	High	Master Protein	P60174-1	Isoform 2 of Triosephosphate isomerase [OS=Homo sapiens]	0	145.9	78	14	30	14	249	26.7	6.9	92.6	14	1
FALSE	High	Master Protein	P22314	Ubiquitin-like modifier-activating enzyme 1 [OS=Homo sapiens]	0	143.805	23	19	37	19	1058	117.8	5.76	79.26	19	1
FALSE	High	Master Protein	Q9BQE3	Tubulin alpha-1C chain [OS=Homo sapiens]	0	140.817	49	18	50	6	449	49.9	5.1	105.11	18	1
FALSE	High	Master Protein	P50991	T-complex protein 1 subunit delta [OS=Homo sapiens]	0	139.761	46	23	48	22	539	57.9	7.83	91.97	23	1
FALSE	High	Master Protein	P12814-1	Alpha-actinin-1 [OS=Homo sapiens]	0	139.213	29	21	38	12	892	103	5.41	79.93	21	1
FALSE	High	Master Protein	P13647	keratin, type II cytoskeletal 5 [OS=Homo sapiens]	0	136.861	47	34	62	20	590	62.3	7.74	116.91	34	1
FALSE	High	Master Protein	Q04695	Keratin, type I cytoskeletal 17 [OS=Homo sapiens]	0	136.717	62	27	48	17	432	48.1	5.02	105.79	27	1
FALSE	High	Master Protein	Q14204	Cytoplasmic dynein 1 heavy chain 1 [OS=Homo sapiens]	0	134.954	10	42	55	42	4646	532.1	6.4	56.09	42	1
FALSE	High	Master Protein	P12956	X-ray repair cross-complementing protein 6 [OS=Homo sapiens]	0	132.892	41	22	46	22	609	69.8	6.64	68.31	22	1
FALSE	High	Master Protein	Q02790	Peptidyl-prolyl cis-trans isomerase FKBP4 [OS=Homo sapiens]	0	128.837	50	21	52	21	459	51.8	5.43	95.88	21	1
FALSE	High	Master Protein	Q00839	Heterogeneous nuclear ribonucleoprotein U [OS=Homo sapiens]	0	127.809	30	22	40	22	825	90.5	6	79.64	22	1
FALSE	High	Master Protein	P40926	Malate dehydrogenase, mitochondrial [OS=Homo sapiens]	0	127.761	57	15	31	15	338	35.5	8.68	106.03	15	1
FALSE	High	Master Protein	P68133	Actin, alpha skeletal muscle [OS=Homo sapiens]	0	126.552	31	12	49	1	377	42	5.39	123.1	12	1
FALSE	High	Master Protein	P02533	Keratin, type I cytoskeletal 14 [OS=Homo sapiens]	0	124.766	54	23	39	8	472	51.5	5.16	88.28	23	1
FALSE	High	Master Protein	P00338-1	L-lactate dehydrogenase A chain [OS=Homo sapiens]	0	124.111	46	19	44	18	332	36.7	8.27	71.28	19	1
FALSE	High	Master Protein	P78527	DNA-dependent protein kinase catalytic subunit [OS=Homo sapiens]	0	123.658	9	32	45	32	4128	468.8	7.12	42.61	32	1
FALSE	High	Master Protein	P49411	elongation factor Tu, mitochondrial [OS=Homo sapiens]	0	121.367	49	18	38	18	452	49.5	7.61	68.14	18	1
FALSE	High	Master Protein	P18669	Phosphoglycerate mutase 1 [OS=Homo sapiens]	0	119.695	59	13	32	13	254	28.8	7.18	71.2	13	1
FALSE	High	Master Protein	P61978	Heterogeneous nuclear ribonucleoprotein K [OS=Homo sapiens]	0	118.059	44	18	39	18	463	50.9	5.54	75.17	18	1
FALSE	High	Master Protein	Q92598	Heat shock protein 105 kDa [OS=Homo sapiens]	0	117.339	30	22	37	21	858	96.8	5.39	69.84	22	1
FALSE	High	Master Protein	P58107	epiplakin [OS=Homo sapiens]	0	116.068	18	17	30	11	5090	555.3	5.6	64.29	17	1
FALSE	High	Master Protein	P39023	60S ribosomal protein L3 [OS=Homo sapiens]	0	115.863	40	17	39	17	403	46.1	10.18	86.79	17	1
FALSE	High	Master Protein	P62805	histone H4 [OS=Homo sapiens]	0	112.819	57	11	35	11	103	11.4	11.36	90.05	11	1
FALSE	High	Master Protein	P08729	Keratin, type II cytoskeletal 7 [OS=Homo sapiens]	0	111.43	46	22	42	17	469	51.4	5.48	87.32	22	1
FALSE	High	Master Protein	P22234	multifunctional protein ADE2 [OS=Homo sapiens]	0	110.042	36	14	36	14	425	47	7.23	68	14	1
FALSE	High	Master Protein	P02538	Keratin, type II cytoskeletal 6A [OS=Homo sapiens]	0	109.518	31	21	46	6	564	60	8	93.83	21	1
FALSE	High	Master Protein	Q05639	Elongation factor 1-alpha 2 [OS=Homo sapiens]	0	109.295	38	13	53	3	463	50.4	9.03	125.59	13	1
FALSE	High	Master Protein	P30101	Protein disulfide-isomerase A3 [OS=Homo sapiens]	0	109.104	40	19	36	19	505	56.7	6.35	67.36	19	1
FALSE	High	Master Protein	P09874	Poly [ADP-ribose] polymerase 1 [OS=Homo sapiens]	0	108.266	24	22	35	22	1014	113	8.88	78.51	22	1
FALSE	High	Master Protein	P29401	Transketolase [OS=Homo sapiens]	0	107.725	32	15	28	15	623	67.8	7.66	71.5	15	1
FALSE	High	Master Protein	Q8NEZ5-1	F-box only protein 22 [OS=Homo sapiens]	0	107.067	41	15	30	15	403	44.5	7.03	66.59	15	1
FALSE	High	Master Protein	Q5T0Z8-1	Uncharacterized protein C6orf132 [OS=Homo sapiens]	0	106.877	24	20	35	20	1188	124	9.45	61.53	20	1
FALSE	High	Master Protein	P25705-1	ATP synthase subunit alpha, mitochondrial [OS=Homo sapiens]	0	105.133	35	17	34	17	553	59.7	9.13	74.34	17	1
FALSE	High	Master Protein	Q9Y490	Talin-1 [OS=Homo sapiens]	0	102.992	13	26	36	26	2541	269.6	6.07	23.18	26	1
FALSE	High	Master Protein	P26639-1	Threonine--tRNA ligase, cytoplasmic [OS=Homo sapiens]	0	100.262	32	23	39	23	723	83.4	6.67	69.39	23	1
FALSE	High	Master Protein	Q08211	Atp-dependent rna helicase a [OS=Homo sapiens]	0	99.958	17	18	36	18	1270	140.9	6.84	63.03	18	1
FALSE	High	Master Protein	P11586	C-1-tetrahydrofolate synthase, cytoplasmic [OS=Homo sapiens]	0	99.206	25	19	31	19	935	101.5	7.3	48.8	19	1
FALSE	High	Master Protein	O75534	cold shock domain-containing protein E1 [OS=Homo sapiens]	0	99.015	30	21	34	21	798	88.8	6.25	49.88	21	1
FALSE	High	Master Protein	P26599	Polypyrimidine tract-binding protein 1 [OS=Homo sapiens]	0	98.586	31	13	23	10	531	57.2	9.17	60.94	13	1
FALSE	High	Master Protein	P09651-1	Heterogeneous nuclear ribonucleoprotein A1 [OS=Homo sapiens]	0	98.402	34	13	29	11	372	38.7	9.13	64.6	13	1
FALSE	High	Master Protein	P30041	Peroxiredoxin-6 [OS=Homo sapiens]	0	97.999	57	12	33	12	224	25	6.38	68.81	12	1
FALSE	High	Master Protein	P42765	3-ketoacyl-CoA thiolase, mitochondrial [OS=Homo sapiens]	0	97.726	58	16	31	16	397	41.9	8.09	54	16	1
FALSE	High	Master Protein	P31943	Heterogeneous nuclear ribonucleoprotein H [OS=Homo sapiens]	0	97.391	42	13	24	10	449	49.2	6.3	47.53	13	1
FALSE	High	Master Protein	P22102-1	trifunctional purine biosynthetic protein adenosine-3 [OS=Homo sapiens]	0	97.316	28	18	30	18	1010	107.7	6.7	53.88	18	1
FALSE	High	Master Protein	P62701	40S ribosomal protein S4, X isoform [OS=Homo sapiens]	0	97.078	60	17	39	17	263	29.6	10.15	63.69	17	1
FALSE	High	Master Protein	P62937	peptidyl-prolyl cis-trans isomerase A [OS=Homo sapiens]	0	97.027	60	10	31	10	165	18	7.81	79.05	10	1
FALSE	High	Master Protein	P48643	T-complex protein 1 subunit epsilon [OS=Homo sapiens]	0	96.67	37	22	36	21	541	59.6	5.66	52.83	22	1
FALSE	High	Master Protein	P50454	Serpin H1 [OS=Homo sapiens]	0	96.044	31	10	24	10	418	46.4	8.69	52.37	10	1
FALSE	High	Master Protein	Q15785	Mitochondrial import receptor subunit TOM34 [OS=Homo sapiens]	0	96.015	59	17	31	17	309	34.5	8.98	58.96	17	1
FALSE	High	Master Protein	P63241-1	Eukaryotic translation initiation factor 5A-1 [OS=Homo sapiens]	0	95.039	56	11	32	11	154	16.8	5.24	79.57	11	1
FALSE	High	Master Protein	P23246-1	splicing factor, proline- and glutamine-rich [OS=Homo sapiens]	0	94.223	22	15	28	14	707	76.1	9.44	58.88	15	1
FALSE	High	Master Protein	P23528	Cofilin-1 [OS=Homo sapiens]	0	93.703	61	13	26	11	166	18.5	8.09	62.75	13	1
FALSE	High	Master Protein	P06576	ATP synthase subunit beta, mitochondrial [OS=Homo sapiens]	0	93.558	29	10	19	10	529	56.5	5.4	48.47	10	1
FALSE	High	Master Protein	P09429	High mobility group protein B1 [OS=Homo sapiens]	0	90.874	42	10	26	10	215	24.9	5.74	56.28	10	1
FALSE	High	Master Protein	P13010	X-ray repair cross-complementing protein 5 [OS=Homo sapiens]	0	90.057	24	17	35	17	732	82.7	5.81	59.57	17	1
FALSE	High	Master Protein	P05388	60S acidic ribosomal protein P0 [OS=Homo sapiens]	0	89.569	50	12	31	12	317	34.3	5.97	69.6	12	1
FALSE	High	Master Protein	P34932	Heat shock 70 kDa protein 4 [OS=Homo sapiens]	0	89.51	26	18	30	17	840	94.3	5.19	51.74	18	1
FALSE	High	Master Protein	P05120	Plasminogen activator inhibitor 2 [OS=Homo sapiens]	0	88.82	40	15	30	15	415	46.6	5.63	52.62	15	1
FALSE	High	Master Protein	Q86YZ3	Hornerin [OS=Homo sapiens]	0	88.532	19	14	27	14	2850	282.2	10.04	33.81	14	1
FALSE	High	Master Protein	P55145	Mesencephalic astrocyte-derived neurotrophic factor [OS=Homo sapiens]	0	88.363	52	15	45	15	182	20.7	8.69	77.84	15	1
FALSE	High	Master Protein	P08865	40S ribosomal protein SA [OS=Homo sapiens]	0	87.973	48	11	23	11	295	32.8	4.87	66.84	11	1
FALSE	High	Master Protein	Q9BUF5	Tubulin beta-6 chain [OS=Homo sapiens]	0	87.566	18	9	32	2	446	49.8	4.88	73.82	9	1
FALSE	High	Master Protein	Q9Y265	RuvB-like 1 [OS=Homo sapiens]	0	86.724	36	12	24	12	456	50.2	6.42	50.68	12	1
FALSE	High	Master Protein	Q9HB71	Calcyclin-binding protein [OS=Homo sapiens]	0	86.408	57	9	21	9	228	26.2	8.25	40.49	9	1
FALSE	High	Master Protein	P31948	stress-induced-phosphoprotein 1 [OS=Homo sapiens]	0	86.226	40	23	39	23	543	62.6	6.8	55.87	23	1
FALSE	High	Master Protein	P05023	Sodium/potassium-transporting ATPase subunit alpha-1 [OS=Homo sapiens]	0	85.665	19	16	29	16	1023	112.8	5.49	43.75	16	1
FALSE	High	Master Protein	P26641	elongation factor 1-gamma [OS=Homo sapiens]	0	85.595	30	13	33	13	437	50.1	6.67	75.44	13	1
FALSE	High	Master Protein	P16615	Sarcoplasmic/endoplasmic reticulum calcium ATPase 2 [OS=Homo sapiens]	0	84.89	18	15	25	15	1042	114.7	5.34	30.72	15	1
FALSE	High	Master Protein	P62424	60S ribosomal protein L7a [OS=Homo sapiens]	0	84.346	37	11	21	11	266	30	10.61	39.66	11	1
FALSE	High	Master Protein	P23396-1	40S ribosomal protein S3 [OS=Homo sapiens]	0	83.837	70	16	31	16	243	26.7	9.66	57.82	16	1
FALSE	High	Master Protein	P49368-1	T-complex protein 1 subunit gamma [OS=Homo sapiens]	0	83.336	33	17	31	17	545	60.5	6.49	57.07	17	1
FALSE	High	Master Protein	P08670	Vimentin [OS=Homo sapiens]	0	83.057	42	19	35	17	466	53.6	5.12	54.51	19	1
FALSE	High	Master Protein	P40227-1	T-complex protein 1 subunit zeta [OS=Homo sapiens]	0	82.661	32	17	33	17	531	58	6.68	68.64	17	1
FALSE	High	Master Protein	P36578	60S ribosomal protein L4 [OS=Homo sapiens]	0	82.024	36	14	25	14	427	47.7	11.06	53.91	14	1
FALSE	High	Master Protein	P61247	40S ribosomal protein S3a [OS=Homo sapiens]	0	81.112	45	12	26	12	264	29.9	9.73	52.35	12	1
FALSE	High	Master Protein	P21291	Cysteine and glycine-rich protein 1 [OS=Homo sapiens]	0	80.746	56	8	18	8	193	20.6	8.57	40.47	8	1
FALSE	High	Master Protein	Q9UHD1	cysteine and histidine-rich domain-containing protein 1 [OS=Homo sapiens]	0	79.569	45	12	27	12	332	37.5	7.87	51.01	12	1
FALSE	High	Master Protein	P62826	GTP-binding nuclear protein RAN [OS=Homo sapiens]	0	79.247	43	10	23	10	216	24.4	7.49	57.86	10	1
FALSE	High	Master Protein	P52272	Heterogeneous nuclear ribonucleoprotein M [OS=Homo sapiens]	0	79.02	23	15	30	15	730	77.5	8.7	50.31	15	1
FALSE	High	Master Protein	Q9UJZ1	Stomatin-like protein 2, mitochondrial [OS=Homo sapiens]	0	78.357	39	11	24	11	356	38.5	7.39	52.94	11	1
FALSE	High	Master Protein	Q16881-1	Thioredoxin reductase 1, cytoplasmic [OS=Homo sapiens]	0	77.602	24	12	22	12	649	70.9	7.39	49.27	12	1
FALSE	High	Master Protein	P08779	Keratin, type I cytoskeletal 16 [OS=Homo sapiens]	0	77.036	33	13	25	4	473	51.2	5.05	53.22	13	1
FALSE	High	Master Protein	P07814	Bifunctional glutamate/proline--tRNA ligase [OS=Homo sapiens]	0	76.81	22	22	34	22	1512	170.5	7.33	29.45	22	1
FALSE	High	Master Protein	P17066	Heat shock 70 kDa protein 6 [OS=Homo sapiens]	0	75.698	15	10	25	1	643	71	6.14	62.02	10	1
FALSE	High	Master Protein	P30050-1	60S ribosomal protein L12 [OS=Homo sapiens]	0	75.484	64	8	21	8	165	17.8	9.42	47.59	8	1
FALSE	High	Master Protein	P46940	Ras GTPase-activating-like protein IQGAP1 [OS=Homo sapiens]	0	75.309	14	19	26	19	1657	189.1	6.48	18.22	19	1
FALSE	High	Master Protein	P63104-1	14-3-3 protein zeta/delta [OS=Homo sapiens]	0	74.668	44	12	26	9	245	27.7	4.79	49.01	12	1
FALSE	High	Master Protein	P11940-1	Polyadenylate-binding protein 1 [OS=Homo sapiens]	0	74.329	23	13	24	8	636	70.6	9.5	43.79	13	1
FALSE	High	Master Protein	P23284	peptidyl-prolyl cis-trans isomerase B [OS=Homo sapiens]	0	73.752	49	12	30	12	216	23.7	9.41	62.93	12	1
FALSE	High	Master Protein	Q96AG4	Leucine-rich repeat-containing protein 59 [OS=Homo sapiens]	0	73.444	41	10	21	10	307	34.9	9.57	50.28	10	1
FALSE	High	Master Protein	P06748	Nucleophosmin [OS=Homo sapiens]	0	73.264	40	11	23	11	294	32.6	4.78	52.82	11	1
FALSE	High	Master Protein	O00299	chloride intracellular channel protein 1 [OS=Homo sapiens]	0	72.757	60	11	22	11	241	26.9	5.17	48.39	11	1
FALSE	High	Master Protein	P46777	60S ribosomal protein L5 [OS=Homo sapiens]	0	72.687	44	12	26	12	297	34.3	9.72	45.05	12	1
FALSE	High	Master Protein	O00571	ATP-dependent RNA helicase DDX3X [OS=Homo sapiens]	0	70.598	25	15	22	15	662	73.2	7.18	40.83	15	1
FALSE	High	Master Protein	Q92499	ATP-dependent RNA helicase DDX1 [OS=Homo sapiens]	0	69.228	21	12	19	12	740	82.4	7.23	37.09	12	1
FALSE	High	Master Protein	Q15366-3	Isoform 3 of Poly(rC)-binding protein 2 [OS=Homo sapiens]	0	68.734	48	12	27	7	362	38.2	6.79	49.82	12	1
FALSE	High	Master Protein	Q07065	Cytoskeleton-associated protein 4 [OS=Homo sapiens]	0	68.465	26	12	20	12	602	66	5.92	37.28	12	1
FALSE	High	Master Protein	Q7KZF4	staphylococcal nuclease domain-containing protein 1 [OS=Homo sapiens]	0	67.543	19	14	22	14	910	101.9	7.17	31.75	14	1
FALSE	High	Master Protein	Q12931	heat shock protein 75 kDa, mitochondrial [OS=Homo sapiens]	0	67.338	22	13	19	12	704	80.1	8.21	38.85	13	1
FALSE	High	Master Protein	Q9Y266	nuclear migration protein nudC [OS=Homo sapiens]	0	67.2	43	13	30	13	331	38.2	5.38	40.26	13	1
FALSE	High	Master Protein	Q13838-1	spliceosome RNA helicase DDX39B [OS=Homo sapiens]	0	67.125	36	12	27	4	428	49	5.67	54.56	12	1
FALSE	High	Master Protein	P09211	Glutathione S-transferase P [OS=Homo sapiens]	0	67.118	47	6	16	6	210	23.3	5.64	33.54	6	1
FALSE	High	Master Protein	Q9Y666	Solute carrier family 12 member 7 [OS=Homo sapiens]	0	66.768	14	11	20	11	1083	119	6.71	34.17	11	1
FALSE	High	Master Protein	Q562R1	Beta-actin-like protein 2 [OS=Homo sapiens]	0	65.643	19	7	28	1	376	42	5.59	64.07	7	1
FALSE	High	Master Protein	P41091	eukaryotic translation initiation factor 2 subunit 3 [OS=Homo sapiens]	0	65.566	34	13	27	13	472	51.1	8.4	37.22	13	1
FALSE	High	Master Protein	Q9Y3F4	Serine-threonine kinase receptor-associated protein [OS=Homo sapiens]	0	65.286	37	10	23	10	350	38.4	5.12	31.43	10	1
FALSE	High	Master Protein	P26640	Valine--tRNA ligase [OS=Homo sapiens]	0	64.017	14	15	23	15	1264	140.4	7.59	24.47	15	1
FALSE	High	Master Protein	P60891	ribose-phosphate pyrophosphokinase 1 [OS=Homo sapiens]	0	64.012	41	10	19	4	318	34.8	6.98	30.55	10	1
FALSE	High	Master Protein	Q9ULV4	coronin-1C [OS=Homo sapiens]	0	63.797	28	12	21	12	474	53.2	7.08	37.08	12	1
FALSE	High	Master Protein	P62917	60S ribosomal protein L8 [OS=Homo sapiens]	0	63.773	55	11	23	11	257	28	11.03	49.09	11	1
FALSE	High	Master Protein	P22626	heterogeneous nuclear ribonucleoproteins A2/B1 [OS=Homo sapiens]	0	63.488	36	11	20	10	353	37.4	8.95	42.3	11	1
FALSE	High	Master Protein	P07910-1	Heterogeneous nuclear ribonucleoproteins C1/C2 [OS=Homo sapiens]	0	63.471	31	12	19	12	306	33.7	5.08	39.76	12	1
FALSE	High	Master Protein	P62241	40S ribosomal protein S8 [OS=Homo sapiens]	0	62.662	51	10	21	10	208	24.2	10.32	45.13	10	1
FALSE	High	Master Protein	P23921	Ribonucleoside-diphosphate reductase large subunit [OS=Homo sapiens]	0	62.359	20	14	22	14	792	90	7.15	40.53	14	1
FALSE	High	Master Protein	P07954	fumarate hydratase, mitochondrial [OS=Homo sapiens]	0	61.786	31	11	17	11	510	54.6	8.76	33.44	11	1
FALSE	High	Master Protein	P17844	probable ATP-dependent RNA helicase DDX5 [OS=Homo sapiens]	0	61.592	24	15	26	12	614	69.1	8.92	39.99	15	1
FALSE	High	Master Protein	Q9P258	Protein RCC2 [OS=Homo sapiens]	0	61.345	28	11	23	11	522	56	8.78	45.63	11	1
FALSE	High	Master Protein	P54136-1	arginine--tRNA ligase, cytoplasmic [OS=Homo sapiens]	0	60.901	21	12	18	12	660	75.3	6.68	35.31	12	1
FALSE	High	Master Protein	P62906	60S ribosomal protein L10A [OS=Homo sapiens]	0	60.314	44	8	18	8	217	24.8	9.94	33.82	8	1
FALSE	High	Master Protein	Q99714-1	3-hydroxyacyl-CoA dehydrogenase type-2 [OS=Homo sapiens]	0	59.048	45	7	14	7	261	26.9	7.78	27.46	7	1
FALSE	High	Master Protein	P51659-1	peroxisomal multifunctional enzyme type 2 [OS=Homo sapiens]	0	58.891	20	10	15	10	736	79.6	8.84	28.29	10	1
FALSE	High	Master Protein	Q99832	T-complex protein 1 subunit eta [OS=Homo sapiens]	0	58.723	27	12	26	12	543	59.3	7.65	36.44	12	1
FALSE	High	Master Protein	P23526-1	Adenosylhomocysteinase [OS=Homo sapiens]	0	58.674	22	10	18	9	432	47.7	6.34	37.97	10	1
FALSE	High	Master Protein	P62280	40S ribosomal protein S11 [OS=Homo sapiens]	0	58.627	56	10	20	10	158	18.4	10.3	42.59	10	1
FALSE	High	Master Protein	P27695	DNA-(apurinic or apyrimidinic site) lyase [OS=Homo sapiens]	0	58.302	38	10	17	10	318	35.5	8.12	26.76	10	1
FALSE	High	Master Protein	P07737	profilin-1 [OS=Homo sapiens]	0	58.297	64	8	20	8	140	15	8.27	38.17	8	1
FALSE	High	Master Protein	Q9Y3I0	tRNA-splicing ligase RtcB homolog [OS=Homo sapiens]	0	58.134	36	14	22	14	505	55.2	7.23	28.57	14	1
FALSE	High	Master Protein	P06744	glucose-6-phosphate isomerase [OS=Homo sapiens]	0	58.133	26	12	25	12	558	63.1	8.32	45.13	12	1
FALSE	High	Master Protein	P08195	4F2 cell-surface antigen heavy chain [OS=Homo sapiens]	0	57.882	20	10	18	10	630	68	5.01	32.34	10	1
FALSE	High	Master Protein	Q01518-1	adenylyl cyclase-associated protein 1 [OS=Homo sapiens]	0	57.86	26	12	18	12	475	51.9	8.06	29.46	12	1
FALSE	High	Master Protein	P43243	Matrin-3 [OS=Homo sapiens]	0	57.565	14	9	18	9	847	94.6	6.25	25.3	9	1
FALSE	High	Master Protein	P62495	Eukaryotic peptide chain release factor subunit 1 [OS=Homo sapiens]	0	57.244	23	10	19	10	437	49	5.71	37.07	10	1
FALSE	High	Master Protein	P15880	40S ribosomal protein S2 [OS=Homo sapiens]	0	56.678	39	12	24	12	293	31.3	10.24	55.4	12	1
FALSE	High	Master Protein	Q5VT79	annexin A8-like protein 1 [OS=Homo sapiens]	0	56.348	35	11	21	10	327	36.9	5.78	32.76	11	1
FALSE	High	Master Protein	O14950	Myosin regulatory light chain 12B [OS=Homo sapiens]	0	56.323	45	6	13	6	172	19.8	4.84	30.86	6	1
FALSE	High	Master Protein	Q15365	Poly(RC)-binding protein 1 [OS=Homo sapiens]	0	56.267	47	13	24	8	356	37.5	7.09	35.06	13	1
FALSE	High	Master Protein	Q9Y3A5	Ribosome maturation protein SBDS [OS=Homo sapiens]	0	55.859	39	9	19	9	250	28.7	8.75	38.48	9	1
FALSE	High	Master Protein	P27824	Calnexin [OS=Homo sapiens]	0	55.568	18	10	16	10	592	67.5	4.6	34.05	10	1
FALSE	High	Master Protein	P34897-1	Serine hydroxymethyltransferase, mitochondrial [OS=Homo sapiens]	0	54.906	26	11	19	10	504	56	8.53	31.01	11	1
FALSE	High	Master Protein	Q9UQ35	serine/arginine repetitive matrix protein 2 [OS=Homo sapiens]	0	54.08	7	16	26	16	2752	299.4	12.06	20.91	16	1
FALSE	High	Master Protein	P36871-1	Phosphoglucomutase-1 [OS=Homo sapiens]	0	53.967	25	13	20	13	562	61.4	6.76	20.89	13	1
FALSE	High	Master Protein	Q04637	eukaryotic translation initiation factor 4 gamma 1 [OS=Homo sapiens]	0	53.813	12	15	26	15	1599	175.4	5.33	20.15	15	1
FALSE	High	Master Protein	P55884	Eukaryotic translation initiation factor 3 subunit B [OS=Homo sapiens]	0	53.731	14	9	19	9	814	92.4	5	37.35	9	1
FALSE	High	Master Protein	P16403	Histone H1.2 [OS=Homo sapiens]	0	53.241	26	8	16	7	213	21.4	10.93	36.2	8	1
FALSE	High	Master Protein	P21796	voltage-dependent anion-selective channel protein 1 [OS=Homo sapiens]	0	53.157	41	8	14	8	283	30.8	8.54	28.42	8	1
FALSE	High	Master Protein	P18621	60S ribosomal protein L17 [OS=Homo sapiens]	0	52.919	46	7	16	7	184	21.4	10.17	34.91	7	1
FALSE	High	Master Protein	P60981-1	Destrin [OS=Homo sapiens]	0	52.737	48	9	20	8	165	18.5	7.85	40.36	9	1
FALSE	High	Master Protein	Q13642-1	Isoform 1 of Four and a half LIM domains protein 1 [OS=Homo sapiens]	0	52.677	42	9	17	9	280	31.9	8.32	32.66	9	1
FALSE	High	Master Protein	P26373-1	60S ribosomal protein L13 [OS=Homo sapiens]	0	52.592	39	11	23	11	211	24.2	11.65	44.86	11	1
FALSE	High	Master Protein	P41252	isoleucine--tRNA ligase, cytoplasmic [OS=Homo sapiens]	0	52.386	10	9	19	9	1262	144.4	6.15	22.91	9	1
FALSE	High	Master Protein	P35232	Prohibitin [OS=Homo sapiens]	0	52.379	40	10	18	10	272	29.8	5.76	33.06	10	1
FALSE	High	Master Protein	Q99623	Prohibitin-2 [OS=Homo sapiens]	0	51.632	38	12	19	12	299	33.3	9.83	39.98	12	1
FALSE	High	Master Protein	P31040	Succinate dehydrogenase [ubiquinone] flavoprotein subunit, mitochondrial [OS=Homo sapiens]	0	51.335	27	11	19	11	664	72.6	7.39	26.06	11	1
FALSE	High	Master Protein	Q13263	Transcription intermediary factor 1-beta [OS=Homo sapiens]	0	51.289	20	10	18	10	835	88.5	5.77	26.79	10	1
FALSE	High	Master Protein	Q14847	LIM and SH3 domain protein 1 [OS=Homo sapiens]	0	51.177	54	13	26	13	261	29.7	7.05	44.65	13	1
FALSE	High	Master Protein	Q14974	Importin subunit beta-1 [OS=Homo sapiens]	0	50.765	15	10	18	10	876	97.1	4.78	33.21	10	1
FALSE	High	Master Protein	Q15233	Non-POU domain-containing octamer-binding protein [OS=Homo sapiens]	0	50.604	22	10	16	8	471	54.2	8.95	33.8	10	1
FALSE	High	Master Protein	Q08J23	tRNA (Cytosine(34)-C(5))-methyltransferase [OS=Homo sapiens]	0	50.467	16	11	19	11	767	86.4	6.77	21.26	11	1
FALSE	High	Master Protein	Q5QNW6-1	Histone H2B type 2-F [OS=Homo sapiens]	0	50.419	41	6	17	2	126	13.9	10.32	46.41	6	1
FALSE	High	Master Protein	P27635	60S ribosomal protein L10 [OS=Homo sapiens]	0	50.263	37	7	18	7	214	24.6	10.08	34.09	7	1
FALSE	High	Master Protein	P50395-1	Rab GDP dissociation inhibitor beta [OS=Homo sapiens]	0	50.232	31	12	18	12	445	50.6	6.47	22.68	12	1
FALSE	High	Master Protein	P08758	annexin A5 [OS=Homo sapiens]	0	50.134	37	13	26	13	320	35.9	5.05	50.24	13	1
FALSE	High	Master Protein	P15531	Nucleoside diphosphate kinase A [OS=Homo sapiens]	0	50.023	47	7	18	1	152	17.1	6.19	31.09	7	1
FALSE	High	Master Protein	O60506	Heterogeneous nuclear ribonucleoprotein Q [OS=Homo sapiens]	0	49.969	17	10	20	4	623	69.6	8.59	23.83	10	1
FALSE	High	Master Protein	P38919	Eukaryotic initiation factor 4A-III [OS=Homo sapiens]	0	49.939	26	9	15	7	411	46.8	6.73	28.26	9	1
FALSE	High	Master Protein	P36952-1	Serpin B5 [OS=Homo sapiens]	0	49.865	33	11	19	11	375	42.1	6.05	34.6	11	1
FALSE	High	Master Protein	P62258-1	14-3-3 protein epsilon [OS=Homo sapiens]	0	49.839	43	11	23	9	255	29.2	4.74	40.54	11	1
FALSE	High	Master Protein	P43490	nicotinamide phosphoribosyltransferase [OS=Homo sapiens]	0	49.811	24	12	21	12	491	55.5	7.15	14.1	12	1
FALSE	High	Master Protein	P08708	40S ribosomal protein S17 [OS=Homo sapiens]	0	49.453	57	8	24	8	135	15.5	9.85	23.62	8	1
FALSE	High	Master Protein	P11908	ribose-phosphate pyrophosphokinase 2 [OS=Homo sapiens]	0	49.422	32	9	16	3	318	34.7	6.61	26.12	9	1
FALSE	High	Master Protein	P62888	60S ribosomal protein L30 [OS=Homo sapiens]	0	49.272	66	6	13	6	115	12.8	9.63	32.23	6	1
FALSE	High	Master Protein	Q02878	60S ribosomal protein L6 [OS=Homo sapiens]	0	49.074	38	13	30	13	288	32.7	10.58	41.8	13	1
FALSE	High	Master Protein	P05141	ADP/ATP translocase 2 [OS=Homo sapiens]	0	48.946	34	10	26	2	298	32.8	9.69	39.03	10	1
FALSE	High	Master Protein	P09382	Galectin-1 [OS=Homo sapiens]	0	48.792	59	7	19	7	135	14.7	5.5	42.56	7	1
FALSE	High	Master Protein	P32969	60S ribosomal protein L9 [OS=Homo sapiens]	0	48.715	29	4	9	4	192	21.9	9.95	29.77	4	1
FALSE	High	Master Protein	P61158	actin-related protein 3 [OS=Homo sapiens]	0	48.623	33	10	18	10	418	47.3	5.88	26.21	10	1
FALSE	High	Master Protein	P17812	CTP synthase 1 [OS=Homo sapiens]	0	48.218	24	11	17	11	591	66.6	6.46	24	11	1
FALSE	High	Master Protein	P13797	Plastin-3 [OS=Homo sapiens]	0	48.216	20	11	23	11	630	70.8	5.6	40.69	11	1
FALSE	High	Master Protein	Q14315	Filamin-C [OS=Homo sapiens]	0	48.076	5	12	17	5	2725	290.8	5.97	18.49	12	1
FALSE	High	Master Protein	Q16778	Histone H2B type 2-E [OS=Homo sapiens]	0	47.907	41	6	17	2	126	13.9	10.32	44.6	6	1
FALSE	High	Master Protein	P51991-1	Heterogeneous nuclear ribonucleoprotein A3 [OS=Homo sapiens]	0	47.373	31	11	18	9	378	39.6	9.01	24.58	11	1
FALSE	High	Master Protein	P22392-2	Isoform 3 of Nucleoside diphosphate kinase B [OS=Homo sapiens]	0	47.31	49	9	21	3	267	30.1	8.92	39.7	9	1
FALSE	High	Master Protein	O75390	citrate synthase, mitochondrial [OS=Homo sapiens]	0	47.169	23	11	20	11	466	51.7	8.32	32.71	11	1
FALSE	High	Master Protein	Q9Y230	RuvB-like 2 [OS=Homo sapiens]	0	47.047	27	10	16	10	463	51.1	5.64	29.25	10	1
FALSE	High	Master Protein	Q13751	Laminin subunit beta-3 [OS=Homo sapiens]	0	46.852	12	10	19	10	1172	129.5	7.21	16.07	10	1
FALSE	High	Master Protein	P52907	F-actin-capping protein subunit alpha-1 [OS=Homo sapiens]	0	46.778	37	8	16	6	286	32.9	5.69	21.97	8	1
FALSE	High	Master Protein	O00148	ATP-dependent RNA helicase DDX39A [OS=Homo sapiens]	0	46.697	26	9	20	1	427	49.1	5.68	46.44	9	1
FALSE	High	Master Protein	Q15691	Microtubule-associated protein RP/EB family member 1 [OS=Homo sapiens]	0	46.23	31	6	17	6	268	30	5.14	22.62	6	1
FALSE	High	Master Protein	P31947-1	14-3-3 protein sigma [OS=Homo sapiens]	0	46.208	34	10	19	7	248	27.8	4.74	24.03	10	1
FALSE	High	Master Protein	P78344-1	Eukaryotic translation initiation factor 4 gamma 2 [OS=Homo sapiens]	0	45.934	19	14	24	14	907	102.3	7.14	22.56	14	1
FALSE	High	Master Protein	P04792	Heat shock protein beta-1 [OS=Homo sapiens]	0	45.924	31	5	12	5	205	22.8	6.4	23.8	5	1
FALSE	High	Master Protein	P52597	Heterogeneous nuclear ribonucleoprotein F [OS=Homo sapiens]	0	45.882	33	10	19	8	415	45.6	5.58	17.41	10	1
FALSE	High	Master Protein	Q9HCC0-1	Methylcrotonoyl-CoA carboxylase beta chain, mitochondrial [OS=Homo sapiens]	0	45.666	18	7	11	7	563	61.3	7.68	17.92	7	1
FALSE	High	Master Protein	P18124	60S ribosomal protein L7 [OS=Homo sapiens]	0	45.277	23	9	22	9	248	29.2	10.65	38.2	9	1
FALSE	High	Master Protein	P48047	ATP synthase subunit O, mitochondrial [OS=Homo sapiens]	0	45.198	40	7	12	7	213	23.3	9.96	29.2	7	1
FALSE	High	Master Protein	Q13310	Polyadenylate-binding protein 4 [OS=Homo sapiens]	0	45.189	15	8	15	3	644	70.7	9.26	25.98	8	1
FALSE	High	Master Protein	P05198	Eukaryotic translation initiation factor 2 subunit 1 [OS=Homo sapiens]	0	45.104	35	10	17	10	315	36.1	5.08	14.9	10	1
FALSE	High	Master Protein	P25398	40S ribosomal protein S12 [OS=Homo sapiens]	0	45.06	54	6	14	6	132	14.5	7.21	29.84	6	1
FALSE	High	Master Protein	Q92841-1	Isoform 2 of Probable ATP-dependent RNA helicase DDX17 [OS=Homo sapiens]	0	45.051	17	10	16	7	650	72.3	8.59	22.57	10	1
FALSE	High	Master Protein	Q16777	Histone H2A type 2-C [OS=Homo sapiens]	0	45.024	41	7	16	2	129	14	10.9	32.61	7	1
FALSE	High	Master Protein	P04181-1	Ornithine aminotransferase, mitochondrial [OS=Homo sapiens]	0	44.775	19	7	15	7	439	48.5	7.03	32.3	7	1
FALSE	High	Master Protein	P42167	Lamina-associated polypeptide 2, isoforms beta/gamma [OS=Homo sapiens]	0	44.389	30	9	16	4	454	50.6	9.38	19.9	9	1
FALSE	High	Master Protein	P31946	14-3-3 protein beta/alpha [OS=Homo sapiens]	0	44.063	40	9	19	4	246	28.1	4.83	33.51	9	1
FALSE	High	Master Protein	P12236	ADP/ATP translocase 3 [OS=Homo sapiens]	0	44.045	34	10	21	2	298	32.8	9.74	35.7	10	1
FALSE	High	Master Protein	P61981	14-3-3 protein gamma [OS=Homo sapiens]	0	43.98	36	10	18	6	247	28.3	4.89	35.34	10	1
FALSE	High	Master Protein	P52943	Cysteine-rich protein 2 [OS=Homo sapiens]	0	43.596	38	5	11	5	208	22.5	8.72	21.48	5	1
FALSE	High	Master Protein	P53621-1	coatomer subunit alpha [OS=Homo sapiens]	0	43.501	12	12	18	12	1224	138.3	7.66	19.37	12	1
FALSE	High	Master Protein	Q14152	Eukaryotic translation initiation factor 3 subunit A [OS=Homo sapiens]	0	43.411	8	11	15	11	1382	166.5	6.79	22.01	11	1
FALSE	High	Master Protein	P60660	Myosin light polypeptide 6 [OS=Homo sapiens]	0	43.373	52	8	17	8	151	16.9	4.65	24.44	8	1
FALSE	High	Master Protein	P14923	Junction plakoglobin [OS=Homo sapiens]	0	43.287	16	9	13	9	745	81.7	6.14	16.61	9	1
FALSE	High	Master Protein	Q99873	protein arginine N-methyltransferase 1 [OS=Homo sapiens]	0	43.172	22	6	14	6	361	41.5	5.43	23.82	6	1
FALSE	High	Master Protein	P46781	40S ribosomal protein S9 [OS=Homo sapiens]	0	42.706	57	13	23	13	194	22.6	10.65	42.25	13	1
FALSE	High	Master Protein	Q8NC51-1	Plasminogen activator inhibitor 1 RNA-binding protein [OS=Homo sapiens]	0	42.46	26	8	13	8	408	44.9	8.65	28.77	8	1
FALSE	High	Master Protein	Q9UHD8-1	Septin-9 [OS=Homo sapiens]	0	42.307	23	12	16	12	586	65.4	8.97	16.74	12	1
FALSE	High	Master Protein	P47756-2	Isoform 2 of F-actin-capping protein subunit beta [OS=Homo sapiens]	0	42.28	29	8	16	8	272	30.6	6	20.07	8	1
FALSE	High	Master Protein	P40939	Trifunctional enzyme subunit alpha, mitochondrial [OS=Homo sapiens]	0	42.201	21	12	18	12	763	82.9	9.04	19.3	12	1
FALSE	High	Master Protein	P42704	Leucine-rich PPR motif-containing protein, mitochondrial [OS=Homo sapiens]	0	41.972	7	9	14	9	1394	157.8	6.13	15.93	9	1
FALSE	High	Master Protein	O15143	Actin-related protein 2/3 complex subunit 1B [OS=Homo sapiens]	0	41.751	24	7	14	7	372	40.9	8.35	22.16	7	1
FALSE	High	Master Protein	Q13347	Eukaryotic translation initiation factor 3 subunit I [OS=Homo sapiens]	0	41.564	32	7	9	7	325	36.5	5.64	16.98	7	1
FALSE	High	Master Protein	Q16527	Cysteine and glycine-rich protein 2 [OS=Homo sapiens]	0	41.321	51	7	15	7	193	20.9	8.62	22.82	7	1
FALSE	High	Master Protein	P51665	26S proteasome non-ATPase regulatory subunit 7 [OS=Homo sapiens]	0	41.152	34	7	10	7	324	37	6.77	14.82	7	1
FALSE	High	Master Protein	P31939	bifunctional purine biosynthesis protein purH [OS=Homo sapiens]	0	41.028	24	10	14	10	592	64.6	6.71	12.12	10	1
FALSE	High	Master Protein	Q13200	26S proteasome non-ATPase regulatory subunit 2 [OS=Homo sapiens]	0	40.796	10	8	15	8	908	100.1	5.2	24.08	8	1
FALSE	High	Master Protein	O60869-1	Endothelial differentiation-related factor 1 [OS=Homo sapiens]	0	40.74	41	8	14	8	148	16.4	9.95	27.3	8	1
FALSE	High	Master Protein	P16152	Carbonyl reductase [NADPH] 1 [OS=Homo sapiens]	0	40.658	36	7	15	7	277	30.4	8.32	24.97	7	1
FALSE	High	Master Protein	Q01581	hydroxymethylglutaryl-CoA synthase, cytoplasmic [OS=Homo sapiens]	0	40.486	22	9	15	9	520	57.3	5.41	17.77	9	1
FALSE	High	Master Protein	O00231	26S proteasome non-ATPase regulatory subunit 11 [OS=Homo sapiens]	0	40.432	23	8	14	8	422	47.4	6.48	16.93	8	1
FALSE	High	Master Protein	P52209	6-phosphogluconate dehydrogenase, decarboxylating [OS=Homo sapiens]	0	40.35	27	11	15	11	483	53.1	7.23	17.89	11	1
FALSE	High	Master Protein	P00367	Glutamate dehydrogenase 1, mitochondrial [OS=Homo sapiens]	0	40.34	20	9	16	9	558	61.4	7.8	22.02	9	1
FALSE	High	Master Protein	P27348	14-3-3 protein theta [OS=Homo sapiens]	0	40.18	36	9	19	5	245	27.7	4.78	31.67	9	1
FALSE	High	Master Protein	P15121	aldose reductase [OS=Homo sapiens]	0	40.122	39	10	18	10	316	35.8	6.98	14.88	10	1
FALSE	High	Master Protein	P61353	60S ribosomal protein L27 [OS=Homo sapiens]	0	40.089	46	7	16	7	136	15.8	10.56	35.67	7	1
FALSE	High	Master Protein	P80723	Brain acid soluble protein 1 [OS=Homo sapiens]	0	39.939	73	9	17	9	227	22.7	4.63	11.21	9	1
FALSE	High	Master Protein	P46783	40S ribosomal protein S10 [OS=Homo sapiens]	0	39.713	44	8	15	8	165	18.9	10.15	23.06	8	1
FALSE	High	Master Protein	P05161	Ubiquitin-like protein ISG15 [OS=Homo sapiens]	0	39.679	41	6	15	6	165	17.9	7.44	21.92	6	1
FALSE	High	Master Protein	P14868	Aspartate--tRNA ligase, cytoplasmic [OS=Homo sapiens]	0	39.499	26	13	14	13	501	57.1	6.55	7.65	13	1
FALSE	High	Master Protein	O75083	WD repeat-containing protein 1 [OS=Homo sapiens]	0	39.366	19	8	17	8	606	66.2	6.65	19.47	8	1
FALSE	High	Master Protein	P05387	60S acidic ribosomal protein P2 [OS=Homo sapiens]	0	39.358	66	5	12	5	115	11.7	4.54	24.91	5	1
FALSE	High	Master Protein	P55060-1	Exportin-2 [OS=Homo sapiens]	0	39.289	12	12	18	12	971	110.3	5.77	16.65	12	1
FALSE	High	Master Protein	Q6NZI2-1	caveolae-associated protein 1 [OS=Homo sapiens]	0	38.987	19	5	10	5	390	43.5	5.6	17.4	5	1
FALSE	High	Master Protein	P62277	40S ribosomal protein S13 [OS=Homo sapiens]	0	38.962	40	7	15	7	151	17.2	10.54	28.19	7	1
FALSE	High	Master Protein	P22087	rRNA 2'-O-methyltransferase fibrillarin [OS=Homo sapiens]	0	38.788	33	8	12	8	321	33.8	10.18	23.21	8	1
FALSE	High	Master Protein	P60866	40S ribosomal protein S20 [OS=Homo sapiens]	0	38.613	29	4	11	4	119	13.4	9.94	26.37	4	1
FALSE	High	Master Protein	P62263	40S ribosomal protein S14 [OS=Homo sapiens]	0	38.612	38	6	10	6	151	16.3	10.05	18.94	6	1
FALSE	High	Master Protein	Q9UHB6	LIM domain and actin-binding protein 1 [OS=Homo sapiens]	0	38.332	16	11	14	11	759	85.2	6.84	10.97	11	1
FALSE	High	Master Protein	P36969	Phospholipid hydroperoxide glutathione peroxidase, mitochondrial [OS=Homo sapiens]	0	38.205	42	8	16	8	197	22.2	8.37	25.88	8	1
FALSE	High	Master Protein	O43242	26S proteasome non-ATPase regulatory subunit 3 [OS=Homo sapiens]	0	37.937	15	7	14	7	534	60.9	8.44	24.19	7	1
FALSE	High	Master Protein	P20073-1	Annexin A7 [OS=Homo sapiens]	0	37.825	19	8	13	7	488	52.7	5.68	19.75	8	1
FALSE	High	Master Protein	P13667	Protein disulfide-isomerase A4 [OS=Homo sapiens]	0	37.768	18	10	16	10	645	72.9	5.07	12.43	10	1
FALSE	High	Master Protein	Q02543	60S ribosomal protein L18a [OS=Homo sapiens]	0	37.534	44	8	18	8	176	20.7	10.71	33.42	8	1
FALSE	High	Master Protein	Q5XKE5	Keratin, type II cytoskeletal 79 [OS=Homo sapiens]	0	37.111	13	9	19	1	535	57.8	7.2	36.81	9	1
FALSE	High	Master Protein	P29692	Elongation factor 1-delta [OS=Homo sapiens]	0	37.034	24	5	8	4	281	31.1	5.01	27.04	5	1
FALSE	High	Master Protein	P63173	60s ribosomal protein l38 [OS=Homo sapiens]	0	36.95	50	3	8	3	70	8.2	10.1	22.67	3	1
FALSE	High	Master Protein	P62269	40S ribosomal protein S18 [OS=Homo sapiens]	0	36.867	42	10	17	10	152	17.7	10.99	35.1	10	1
FALSE	High	Master Protein	P18206	Vinculin [OS=Homo sapiens]	0	36.816	9	8	14	8	1134	123.7	5.66	21.84	8	1
FALSE	High	Master Protein	Q9NZM1	Myoferlin [OS=Homo sapiens]	0	36.777	5	9	11	9	2061	234.6	6.18	12.49	9	1
FALSE	High	Master Protein	Q99615-1	DnaJ homolog subfamily C member 7 [OS=Homo sapiens]	0	36.708	17	9	16	9	494	56.4	6.96	23.41	9	1
FALSE	High	Master Protein	Q9BY44-1	Eukaryotic translation initiation factor 2A [OS=Homo sapiens]	0	36.369	20	9	15	9	585	64.9	8.87	14.51	9	1
FALSE	High	Master Protein	Q9UQ80	proliferation-associated protein 2G4 [OS=Homo sapiens]	0	36.096	21	8	17	8	394	43.8	6.55	24.05	8	1
FALSE	High	Master Protein	O75643-1	U5 small nuclear ribonucleoprotein 200 kDa helicase [OS=Homo sapiens]	0	35.505	5	9	12	9	2136	244.4	6.06	16.17	9	1
FALSE	High	Master Protein	Q07020	60S ribosomal protein L18 [OS=Homo sapiens]	0	35.494	35	6	12	6	188	21.6	11.72	26.03	6	1
FALSE	High	Master Protein	P51149	ras-related protein Rab-7a [OS=Homo sapiens]	0	35.439	32	5	9	5	207	23.5	6.7	18.48	5	1
FALSE	High	Master Protein	P19338	Nucleolin [OS=Homo sapiens]	0	35.292	10	9	14	9	710	76.6	4.7	22.32	9	1
FALSE	High	Master Protein	P23193	Transcription elongation factor A protein 1 [OS=Homo sapiens]	0	35.239	22	7	14	7	301	33.9	8.38	19.23	7	1
FALSE	High	Master Protein	O15144	Actin-related protein 2/3 complex subunit 2 [OS=Homo sapiens]	0	35.083	27	8	16	8	300	34.3	7.36	20.88	8	1
FALSE	High	Master Protein	P30086	phosphatidylethanolamine-binding protein 1 [OS=Homo sapiens]	0	34.944	35	5	10	5	187	21	7.53	22.89	5	1
FALSE	High	Master Protein	P62633-1	Cellular nucleic acid-binding protein [OS=Homo sapiens]	0	34.707	38	6	9	6	177	19.5	7.71	20.03	6	1
FALSE	High	Master Protein	P30153	serine/threonine-protein phosphatase 2A 65 kDa regulatory subunit A alpha isoform [OS=Homo sapiens]	0	34.169	18	9	15	9	589	65.3	5.11	14.59	9	1
FALSE	High	Master Protein	Q15019	septin-2 [OS=Homo sapiens]	0	34.137	26	6	10	6	361	41.5	6.6	15.54	6	1
FALSE	High	Master Protein	P41250	Glycine--tRNA ligase [OS=Homo sapiens]	0	34.069	9	6	13	6	739	83.1	7.03	21.83	6	1
FALSE	High	Master Protein	P61313-1	60S ribosomal protein L15 [OS=Homo sapiens]	0	34.009	34	7	11	7	204	24.1	11.62	25.06	7	1
FALSE	High	Master Protein	P62191	26S proteasome regulatory subunit 4 [OS=Homo sapiens]	0	33.82	21	7	10	7	440	49.2	6.21	20.1	7	1
FALSE	High	Master Protein	P62249	40S ribosomal protein S16 [OS=Homo sapiens]	0	33.805	64	10	17	10	146	16.4	10.21	36.29	10	1
FALSE	High	Master Protein	P35998	26S proteasome regulatory subunit 7 [OS=Homo sapiens]	0	33.73	20	8	13	8	433	48.6	5.95	8.81	8	1
FALSE	High	Master Protein	P61204	ADP-ribosylation factor 3 [OS=Homo sapiens]	0	33.705	43	6	11	3	181	20.6	7.43	23.69	6	1
FALSE	High	Master Protein	P62979	Ubiquitin-40S ribosomal protein S27a [OS=Homo sapiens]	0	33.53	42	5	10	5	156	18	9.64	20.69	5	1
FALSE	High	Master Protein	O15371	Eukaryotic translation initiation factor 3 subunit D [OS=Homo sapiens]	0	33.519	14	7	9	7	548	63.9	6.05	16.51	7	1
FALSE	High	Master Protein	P50995	annexin A11 [OS=Homo sapiens]	0	33.402	18	8	13	8	505	54.4	7.65	18.49	8	1
FALSE	High	Master Protein	P00505	Aspartate aminotransferase, mitochondrial [OS=Homo sapiens]	0	33.387	17	6	9	6	430	47.5	9.01	17.68	6	1
FALSE	High	Master Protein	P30740	Leukocyte elastase inhibitor [OS=Homo sapiens]	0	33.375	24	8	14	8	379	42.7	6.28	20.34	8	1
FALSE	High	Master Protein	Q6WCQ1	Myosin phosphatase Rho-interacting protein [OS=Homo sapiens]	0	33.357	10	8	12	8	1025	116.5	6.21	12.86	8	1
FALSE	High	Master Protein	P49591	Serine--tRNA ligase, cytoplasmic [OS=Homo sapiens]	0	33.3	15	6	15	6	514	58.7	6.43	13.52	6	1
FALSE	High	Master Protein	Q8WUM4	Programmed cell death 6-interacting protein [OS=Homo sapiens]	0	33.28	14	10	16	10	868	96	6.52	11.92	10	1
FALSE	High	Master Protein	P62820	Ras-related protein Rab-1A [OS=Homo sapiens]	0	32.917	40	7	11	2	205	22.7	6.21	16.35	7	1
FALSE	High	Master Protein	P17096-1	High mobility group protein HMG-I/HMG-Y [OS=Homo sapiens]	0	32.729	49	5	11	2	107	11.7	10.32	21.21	5	1
FALSE	High	Master Protein	P54577	Tyrosine--tRNA ligase, cytoplasmic [OS=Homo sapiens]	0	32.673	16	9	13	9	528	59.1	7.05	16.29	9	1
FALSE	High	Master Protein	P63000-1	Ras-related C3 botulinum toxin substrate 1 [OS=Homo sapiens]	0	32.493	41	8	14	3	192	21.4	8.5	29.23	8	1
FALSE	High	Master Protein	Q16831	uridine phosphorylase 1 [OS=Homo sapiens]	0	32.49	26	7	13	7	310	33.9	7.88	18.07	7	1
FALSE	High	Master Protein	P02795	metallothionein-2 [OS=Homo sapiens]	0	32.411	67	4	8	1	61	6	7.83	20.21	4	1
FALSE	High	Master Protein	O75531	Barrier-to-autointegration factor [OS=Homo sapiens]	0	32.373	43	3	7	3	89	10.1	6.09	20.18	3	1
FALSE	High	Master Protein	Q9Y2X3	Nucleolar protein 58 [OS=Homo sapiens]	0	32.096	17	7	11	7	529	59.5	8.92	11.85	7	1
FALSE	High	Master Protein	P39019	40S ribosomal protein S19 [OS=Homo sapiens]	0	31.826	50	8	15	8	145	16.1	10.32	30.29	8	1
FALSE	High	Master Protein	Q9NR30-1	Nucleolar RNA helicase 2 [OS=Homo sapiens]	0	31.798	10	7	13	7	783	87.3	9.28	21.04	7	1
FALSE	High	Master Protein	O00154	cytosolic acyl coenzyme A thioester hydrolase [OS=Homo sapiens]	0	31.555	16	4	7	4	380	41.8	8.54	12.12	4	1
FALSE	High	Master Protein	Q16666-1	gamma-interferon-inducible protein 16 [OS=Homo sapiens]	0	31.518	14	8	13	8	785	88.2	9.28	14.24	8	1
FALSE	High	Master Protein	Q15181	Inorganic pyrophosphatase [OS=Homo sapiens]	0	31.312	26	4	8	4	289	32.6	5.86	13.06	4	1
FALSE	High	Master Protein	P27105	erythrocyte band 7 integral membrane protein [OS=Homo sapiens]	0	31.075	25	6	13	6	288	31.7	7.88	19.62	6	1
FALSE	High	Master Protein	P27708	CAD protein [OS=Homo sapiens]	0	30.786	6	12	16	12	2225	242.8	6.46	9.82	12	1
FALSE	High	Master Protein	P39748	Flap endonuclease 1 [OS=Homo sapiens]	0	30.736	25	7	8	7	380	42.6	8.62	15.58	7	1
FALSE	High	Master Protein	P09960-1	leukotriene A-4 hydrolase [OS=Homo sapiens]	0	30.585	15	7	14	7	611	69.2	6.18	13.15	7	1
FALSE	High	Master Protein	Q86VP6-1	cullin-associated nedd8-dissociated protein 1 [OS=Homo sapiens]	0	30.537	8	9	15	9	1230	136.3	5.78	11.82	9	1
FALSE	High	Master Protein	P62750	60S ribosomal protein L23a [OS=Homo sapiens]	0	30.526	42	8	13	8	156	17.7	10.45	24.53	8	1
FALSE	High	Master Protein	P35637-1	RNA-binding protein FUS [OS=Homo sapiens]	0	30.473	10	4	11	4	526	53.4	9.36	19.87	4	1
FALSE	High	Master Protein	P19367-1	Hexokinase-1 [OS=Homo sapiens]	0	30.385	8	8	13	7	917	102.4	6.8	15.59	8	1
FALSE	High	Master Protein	P02768-1	Serum albumin [OS=Homo sapiens]	0	30.345	8	6	14	6	609	69.3	6.28	25.49	6	1
FALSE	High	Master Protein	P49023	Paxillin [OS=Homo sapiens]	0	30.304	22	9	12	9	591	64.5	6.19	15.46	9	1
FALSE	High	Master Protein	Q14498-1	RNA-binding protein 39 [OS=Homo sapiens]	0	30.282	12	5	8	5	530	59.3	10.1	18.25	5	1
FALSE	High	Master Protein	Q00796	Sorbitol dehydrogenase [OS=Homo sapiens]	0	30.279	31	8	12	8	357	38.3	7.97	16.77	8	1
FALSE	High	Master Protein	O75367-1	Core histone macro-H2A.1 [OS=Homo sapiens]	0	30.274	25	6	11	6	372	39.6	9.79	18.36	6	1
FALSE	High	Master Protein	P37802	Transgelin-2 [OS=Homo sapiens]	0	30.157	33	6	10	6	199	22.4	8.25	24.76	6	1
FALSE	High	Master Protein	P06454-1	Prothymosin alpha [OS=Homo sapiens]	0	30.073	22	3	8	3	111	12.2	3.78	15.47	3	1
FALSE	High	Master Protein	Q13151	Heterogeneous nuclear ribonucleoprotein A0 [OS=Homo sapiens]	0	29.9	26	6	8	5	305	30.8	9.29	15.97	6	1
FALSE	High	Master Protein	P46779	60S ribosomal protein L28 [OS=Homo sapiens]	0	29.898	45	8	14	8	137	15.7	12.02	22.67	8	1
FALSE	High	Master Protein	O43390-1	heterogeneous nuclear ribonucleoprotein r [OS=Homo sapiens]	0	29.832	14	8	13	2	633	70.9	8.13	14.36	8	1
FALSE	High	Master Protein	P62136-1	serine/threonine-protein phosphatase PP1-alpha catalytic subunit [OS=Homo sapiens]	0	29.829	26	7	10	3	330	37.5	6.33	17.21	7	1
FALSE	High	Master Protein	P10599-1	thioredoxin [OS=Homo sapiens]	0	29.712	57	6	9	6	105	11.7	4.92	20.48	6	1
FALSE	High	Master Protein	P0CG39	POTE ankyrin domain family member J [OS=Homo sapiens]	0	29.709	5	4	10	1	1038	117.3	5.97	25.53	4	1
FALSE	High	Master Protein	Q9NSD9	Phenylalanine--tRNA ligase beta subunit [OS=Homo sapiens]	0	29.663	16	9	14	9	589	66.1	6.84	17.69	9	1
FALSE	High	Master Protein	Q7L7L0	Histone H2A type 3 [OS=Homo sapiens]	0	29.551	41	6	10	2	130	14.1	11.05	19.46	6	1
FALSE	High	Master Protein	P62913	60S ribosomal protein L11 [OS=Homo sapiens]	0	29.547	29	5	11	5	178	20.2	9.6	25.59	5	1
FALSE	High	Master Protein	Q9NUU7	ATP-dependent RNA helicase DDX19A [OS=Homo sapiens]	0	29.5	15	6	9	6	478	53.9	6.58	12.41	6	1
FALSE	High	Master Protein	P15170	Eukaryotic peptide chain release factor GTP-binding subunit ERF3A [OS=Homo sapiens]	0	29.466	16	5	6	5	499	55.7	5.62	9.92	5	1
FALSE	High	Master Protein	P53618	Coatomer subunit beta [OS=Homo sapiens]	0	29.419	11	7	9	7	953	107.1	6.05	13.07	7	1
FALSE	High	Master Protein	Q01813	ATP-dependent 6-phosphofructokinase, platelet type [OS=Homo sapiens]	0	29.237	10	7	11	7	784	85.5	7.55	16.91	7	1
FALSE	High	Master Protein	P42677	40S ribosomal protein S27 [OS=Homo sapiens]	0	29.155	39	4	8	4	84	9.5	9.45	15.57	4	1
FALSE	High	Master Protein	P31153	S-adenosylmethionine synthase isoform type-2 [OS=Homo sapiens]	0	29.068	21	6	9	6	395	43.6	6.48	16.68	6	1
FALSE	High	Master Protein	P07384	Calpain-1 catalytic subunit [OS=Homo sapiens]	0	28.892	10	6	8	6	714	81.8	5.67	9	6	1
FALSE	High	Master Protein	Q15084-1	Protein disulfide-isomerase A6 [OS=Homo sapiens]	0	28.773	17	6	8	6	440	48.1	5.08	15.04	6	1
FALSE	High	Master Protein	O43399	Tumor protein D54 [OS=Homo sapiens]	0	28.726	40	6	9	6	206	22.2	5.36	20.15	6	1
FALSE	High	Master Protein	P27816-1	Microtubule-associated protein 4 [OS=Homo sapiens]	0	28.625	10	8	13	8	1152	120.9	5.43	13.72	8	1
FALSE	High	Master Protein	P00533-1	epidermal growth factor receptor [OS=Homo sapiens]	0	28.578	8	8	11	8	1210	134.2	6.68	10.93	8	1
FALSE	High	Master Protein	Q9H0U4	ras-related protein Rab-1B [OS=Homo sapiens]	0	28.525	38	7	12	2	201	22.2	5.73	14.81	7	1
FALSE	High	Master Protein	P49748-1	Very long-chain specific acyl-CoA dehydrogenase, mitochondrial [OS=Homo sapiens]	0	28.49	9	5	7	5	655	70.3	8.75	13.55	5	1
FALSE	High	Master Protein	Q9NTK5-1	obg-like ATPase 1 [OS=Homo sapiens]	0	28.347	16	6	12	6	396	44.7	7.81	20.45	6	1
FALSE	High	Master Protein	O43175	D-3-phosphoglycerate dehydrogenase [OS=Homo sapiens]	0	28.331	13	6	11	6	533	56.6	6.71	14.35	6	1
FALSE	High	Master Protein	O43776	Asparagine--tRNA ligase, cytoplasmic [OS=Homo sapiens]	0	28.319	14	7	10	7	548	62.9	6.25	9.03	7	1
FALSE	High	Master Protein	P46778	60S ribosomal protein L21 [OS=Homo sapiens]	0	28.314	25	4	6	4	160	18.6	10.49	15.73	4	1
FALSE	High	Master Protein	P30405	Peptidyl-prolyl cis-trans isomerase F, mitochondrial [OS=Homo sapiens]	0	28.183	47	9	14	9	207	22	9.38	16.51	9	1
FALSE	High	Master Protein	P02786	Transferrin receptor protein 1 [OS=Homo sapiens]	0	28.173	12	8	15	8	760	84.8	6.61	15.84	8	1
FALSE	High	Master Protein	P20042	Eukaryotic translation initiation factor 2 subunit 2 [OS=Homo sapiens]	0	28.098	19	7	11	7	333	38.4	5.8	19.02	7	1
FALSE	High	Master Protein	P17655-1	Calpain-2 catalytic subunit [OS=Homo sapiens]	0	28.004	14	7	11	7	700	79.9	4.98	6.53	7	1
FALSE	High	Master Protein	P56537-1	eukaryotic translation initiation factor 6 [OS=Homo sapiens]	0	27.95	31	4	7	4	245	26.6	4.68	13.06	4	1
FALSE	High	Master Protein	P32320	cytidine deaminase [OS=Homo sapiens]	0	27.832	34	5	8	5	146	16.2	6.92	13.72	5	1
FALSE	High	Master Protein	P09972	Fructose-bisphosphate aldolase C [OS=Homo sapiens]	0	27.789	13	6	15	2	364	39.4	6.87	30.38	6	1
FALSE	High	Master Protein	Q96FW1	Ubiquitin thioesterase otub1 [OS=Homo sapiens]	0	27.581	25	6	10	6	271	31.3	4.94	7.46	6	1
FALSE	High	Master Protein	P13646	Keratin, type I cytoskeletal 13 [OS=Homo sapiens]	0	27.502	12	7	14	2	458	49.6	4.96	24.5	7	1
FALSE	High	Master Protein	O43684	Mitotic checkpoint protein BUB3 [OS=Homo sapiens]	0	27.481	24	7	10	7	328	37.1	6.84	14.07	7	1
FALSE	High	Master Protein	P38159-1	RNA-binding motif protein, X chromosome [OS=Homo sapiens]	0	27.381	20	8	14	8	391	42.3	10.05	8.47	8	1
FALSE	High	Master Protein	P18085	ADP-ribosylation factor 4 [OS=Homo sapiens]	0	27.339	32	5	11	3	180	20.5	7.14	20.28	5	1
FALSE	High	Master Protein	P06753-2	Isoform 2 of Tropomyosin alpha-3 chain [OS=Homo sapiens]	0	27.059	25	7	10	2	248	29	4.78	13.02	7	1
FALSE	High	Master Protein	Q12906-1	Interleukin enhancer-binding factor 3 [OS=Homo sapiens]	0	27.007	8	6	8	6	894	95.3	8.76	11.72	6	1
FALSE	High	Master Protein	P42166	Lamina-associated polypeptide 2, isoform alpha [OS=Homo sapiens]	0	26.899	15	6	10	1	694	75.4	7.66	13.71	6	1
FALSE	High	Master Protein	P80297	metallothionein-1X [OS=Homo sapiens]	0	26.884	67	4	8	1	61	6.1	7.96	18.05	4	1
FALSE	High	Master Protein	P10768	S-formylglutathione hydrolase [OS=Homo sapiens]	0	26.859	22	4	9	4	282	31.4	7.02	9.29	4	1
FALSE	High	Master Protein	O43795	Unconventional myosin-Ib [OS=Homo sapiens]	0	26.769	7	6	9	6	1136	131.9	9.38	9.86	6	1
FALSE	High	Master Protein	Q9P2J5	Leucine--tRNA ligase, cytoplasmic [OS=Homo sapiens]	0	26.72	7	7	12	7	1176	134.4	7.3	16.7	7	1
FALSE	High	Master Protein	Q9P2E9-1	Ribosome-binding protein 1 [OS=Homo sapiens]	0	26.566	6	8	11	8	1410	152.4	8.6	7.91	8	1
FALSE	High	Master Protein	P62753	40S RIBOSOMAL PROTEIN S6 [OS=Homo sapiens]	0	26.557	23	6	11	6	249	28.7	10.84	23.72	6	1
FALSE	High	Master Protein	Q07955-1	Serine/arginine-rich splicing factor 1 [OS=Homo sapiens]	0	26.547	24	6	11	6	248	27.7	10.36	19.47	6	1
FALSE	High	Master Protein	P14866	Heterogeneous nuclear ribonucleoprotein L [OS=Homo sapiens]	0	26.469	17	7	10	7	589	64.1	8.22	13.29	7	1
FALSE	High	Master Protein	Q9Y262	eukaryotic translation initiation factor 3 subunit L [OS=Homo sapiens]	0	26.453	11	6	10	6	564	66.7	6.34	8.77	6	1
FALSE	High	Master Protein	P54886	delta-1-pyrroline-5-carboxylate synthase [OS=Homo sapiens]	0	26.441	10	7	11	7	795	87.2	7.12	11.71	7	1
FALSE	High	Master Protein	Q16629	serine/arginine-rich splicing factor 7 [OS=Homo sapiens]	0	26.395	26	6	10	5	238	27.4	11.82	15.34	6	1
FALSE	High	Master Protein	P69905	Hemoglobin subunit alpha [OS=Homo sapiens]	0	26.394	28	3	9	3	142	15.2	8.68	17.68	3	1
FALSE	High	Master Protein	P27797	Calreticulin [OS=Homo sapiens]	0	26.338	17	6	8	6	417	48.1	4.44	6.61	6	1
FALSE	High	Master Protein	O75694	nuclear pore complex protein nup155 [OS=Homo sapiens]	0	26.26	8	7	12	7	1391	155.1	6.16	8.14	7	1
FALSE	High	Master Protein	P29317	Ephrin type-A receptor 2 [OS=Homo sapiens]	0	26.189	6	5	8	5	976	108.2	6.23	6.71	5	1
FALSE	High	Master Protein	P45880	Voltage-dependent anion-selective channel protein 2 [OS=Homo sapiens]	0	26.117	31	6	12	6	294	31.5	7.56	16.6	6	1
FALSE	High	Master Protein	O43143	Pre-mRNA-splicing factor ATP-dependent RNA helicase DHX15 [OS=Homo sapiens]	0	26.101	12	10	14	9	795	90.9	7.46	8.89	10	1
FALSE	High	Master Protein	P12268	inosine-5'-monophosphate dehydrogenase 2 [OS=Homo sapiens]	0	25.876	11	5	8	5	514	55.8	6.9	16.66	5	1
FALSE	High	Master Protein	P12004	proliferating cell nuclear antigen [OS=Homo sapiens]	0	25.787	32	6	8	6	261	28.8	4.69	12.44	6	1
FALSE	High	Master Protein	Q9NYF8-1	Bcl-2-associated transcription factor 1 [OS=Homo sapiens]	0	25.658	11	9	13	9	920	106.1	9.98	7.73	9	1
FALSE	High	Master Protein	P61604	10 kDa heat shock protein, mitochondrial [OS=Homo sapiens]	0	25.548	60	7	13	7	102	10.9	8.92	27.53	7	1
FALSE	High	Master Protein	P13693	Translationally-controlled tumor protein [OS=Homo sapiens]	0	25.516	48	5	9	5	172	19.6	4.93	12.37	5	1
FALSE	High	Master Protein	P04732-1	metallothionein-1E [OS=Homo sapiens]	0	25.445	34	3	7	1	61	6	7.96	17.63	3	1
FALSE	High	Master Protein	P99999	cytochrome c [OS=Homo sapiens]	0	25.356	32	4	8	4	105	11.7	9.57	17.18	4	1
FALSE	High	Master Protein	Q16222-1	UDP-N-acetylhexosamine pyrophosphorylase [OS=Homo sapiens]	0	25.303	14	6	11	6	522	58.7	6.33	18.14	6	1
FALSE	High	Master Protein	P61221	ATP-binding cassette sub-family E member 1 [OS=Homo sapiens]	0	25.014	15	8	13	8	599	67.3	8.34	12.39	8	1
FALSE	High	Master Protein	P31689-1	DnaJ homolog subfamily A member 1 [OS=Homo sapiens]	0	24.889	15	4	7	4	397	44.8	7.08	10.07	4	1
FALSE	High	Master Protein	O95831-1	Apoptosis-inducing factor 1, mitochondrial [OS=Homo sapiens]	0	24.873	11	5	8	5	613	66.9	8.95	16.3	5	1
FALSE	High	Master Protein	P84085	ADP-ribosylation factor 5 [OS=Homo sapiens]	0	24.795	28	4	10	1	180	20.5	6.79	22.31	4	1
FALSE	High	Master Protein	P12081	Histidine--tRNA ligase, cytoplasmic [OS=Homo sapiens]	0	24.768	11	6	10	6	509	57.4	5.88	14.91	6	1
FALSE	High	Master Protein	Q13765-1	Nascent polypeptide-associated complex subunit alpha [OS=Homo sapiens]	0	24.694	20	3	5	3	215	23.4	4.56	12.29	3	1
FALSE	High	Master Protein	Q14697-1	Neutral alpha-glucosidase AB [OS=Homo sapiens]	0	24.575	10	8	11	8	944	106.8	6.14	12.33	8	1
FALSE	High	Master Protein	Q7RTV0	PHD finger-like domain-containing protein 5A [OS=Homo sapiens]	0	24.423	55	6	11	6	110	12.4	8.41	15.84	6	1
FALSE	High	Master Protein	P62829	60S ribosomal protein L23 [OS=Homo sapiens]	0	24.141	49	6	11	6	140	14.9	10.51	22	6	1
FALSE	High	Master Protein	P11387	DNA topoisomerase 1 [OS=Homo sapiens]	0	24.122	9	6	10	6	765	90.7	9.31	8.12	6	1
FALSE	High	Master Protein	P15153	Ras-related C3 botulinum toxin substrate 2 [OS=Homo sapiens]	0	24.096	26	6	12	1	192	21.4	7.61	24.79	6	1
FALSE	High	Master Protein	P14324	Farnesyl pyrophosphate synthase [OS=Homo sapiens]	0	24.083	15	5	12	5	419	48.2	6.15	5.85	5	1
FALSE	High	Master Protein	P50579	methionine aminopeptidase 2 [OS=Homo sapiens]	0	23.811	13	5	9	5	478	52.9	5.82	5	5	1
FALSE	High	Master Protein	Q00688	peptidyl-prolyl cis-trans isomerase FKBP3 [OS=Homo sapiens]	0	23.718	25	4	5	4	224	25.2	9.28	12.13	4	1
FALSE	High	Master Protein	P26196	Probable ATP-dependent RNA helicase DDX6 [OS=Homo sapiens]	0	23.7	11	3	5	3	483	54.4	8.66	9.75	3	1
FALSE	High	Master Protein	P60953	Cell division control protein 42 homolog [OS=Homo sapiens]	0	23.683	28	5	7	4	191	21.2	6.55	12.71	5	1
FALSE	High	Master Protein	Q13492-1	Phosphatidylinositol-binding clathrin assembly protein [OS=Homo sapiens]	0	23.672	9	4	8	4	652	70.7	7.9	11.21	4	1
FALSE	High	Master Protein	Q03135	Caveolin-1 [OS=Homo sapiens]	0	23.503	34	6	10	6	178	20.5	6.02	9.26	6	1
FALSE	High	Master Protein	P12429	annexin A3 [OS=Homo sapiens]	0	23.457	20	5	7	5	323	36.4	5.92	12.66	5	1
FALSE	High	Master Protein	P31942	Heterogeneous nuclear ribonucleoprotein H3 [OS=Homo sapiens]	0	23.447	16	5	8	4	346	36.9	6.87	9.96	5	1
FALSE	High	Master Protein	P23588	eukaryotic translation initiation factor 4B [OS=Homo sapiens]	0	23.42	10	5	10	5	611	69.1	5.73	12.19	5	1
FALSE	High	Master Protein	Q96QK1	Vacuolar protein sorting-associated protein 35 [OS=Homo sapiens]	0	23.361	9	6	10	6	796	91.6	5.49	12.32	6	1
FALSE	High	Master Protein	O95373	Importin-7 [OS=Homo sapiens]	0	23.289	7	6	9	6	1038	119.4	4.82	12.27	6	1
FALSE	High	Master Protein	P62899	60S ribosomal protein L31 [OS=Homo sapiens]	0	23.249	46	6	11	6	125	14.5	10.54	17.68	6	1
FALSE	High	Master Protein	O14980	Exportin-1 [OS=Homo sapiens]	0	23.023	5	5	8	5	1071	123.3	6.06	4.61	5	1
FALSE	High	Master Protein	Q13283	Ras GTPase-activating protein-binding protein 1 [OS=Homo sapiens]	0	23	24	7	9	7	466	52.1	5.52	6.18	7	1
FALSE	High	Master Protein	P30048	Thioredoxin-dependent peroxide reductase, mitochondrial [OS=Homo sapiens]	0	22.856	29	5	8	5	256	27.7	7.78	11.43	5	1
FALSE	High	Master Protein	Q9UMS4	Pre-mRNA-processing factor 19 [OS=Homo sapiens]	0	22.817	17	6	9	6	504	55.1	6.61	11.97	6	1
FALSE	High	Master Protein	O75874	Isocitrate dehydrogenase [NADP] cytoplasmic [OS=Homo sapiens]	0	22.765	16	7	11	7	414	46.6	7.01	14.52	7	1
FALSE	High	Master Protein	P36873-1	serine/threonine-protein phosphatase PP1-gamma catalytic subunit [OS=Homo sapiens]	0	22.746	20	5	6	1	323	37	6.54	11.38	5	1
FALSE	High	Master Protein	Q16891	MICOS complex subunit Mic60 [OS=Homo sapiens]	0	22.689	8	6	8	6	758	83.6	6.48	6.39	6	1
FALSE	High	Master Protein	P50914	60S ribosomal protein L14 [OS=Homo sapiens]	0	22.651	20	4	8	4	215	23.4	10.93	20.88	4	1
FALSE	High	Master Protein	P67809	Nuclease-sensitive element-binding protein 1 [OS=Homo sapiens]	0	22.631	30	5	8	3	324	35.9	9.88	10.03	5	1
FALSE	High	Master Protein	Q14103	heterogeneous nuclear ribonucleoprotein D0 [OS=Homo sapiens]	0	22.609	19	6	8	4	355	38.4	7.81	12.43	6	1
FALSE	High	Master Protein	P62266	40S ribosomal protein S23 [OS=Homo sapiens]	0	22.563	30	6	9	6	143	15.8	10.49	19.06	6	1
FALSE	High	Master Protein	P01892	HLA class I histocompatibility antigen, A-2 alpha chain [OS=Homo sapiens]	0	22.5	16	4	7	2	365	40.9	6.99	15.55	4	1
FALSE	High	Master Protein	P05455	Lupus La protein [OS=Homo sapiens]	0	22.414	9	3	5	3	408	46.8	7.12	10.16	3	1
FALSE	High	Master Protein	Q9NS86	lanC-like protein 2 [OS=Homo sapiens]	0	22.328	13	4	6	4	450	50.8	7.43	12.18	4	1
FALSE	High	Master Protein	Q04917	14-3-3 protein eta [OS=Homo sapiens]	0	22.283	16	4	10	1	246	28.2	4.84	22.19	4	1
FALSE	High	Master Protein	P11413-1	Glucose-6-phosphate 1-dehydrogenase [OS=Homo sapiens]	0	22.23	13	6	7	6	515	59.2	6.84	5.53	6	1
FALSE	High	Master Protein	O75131	Copine-3 [OS=Homo sapiens]	0	22.103	9	4	9	4	537	60.1	5.85	10.79	4	1
FALSE	High	Master Protein	Q99729-3	Isoform 3 of Heterogeneous nuclear ribonucleoprotein A/B [OS=Homo sapiens]	0	22.094	25	6	7	5	285	30.6	7.91	8.3	6	1
FALSE	High	Master Protein	P15559-1	NAD(P)H dehydrogenase [quinone] 1 [OS=Homo sapiens]	0	21.828	18	5	8	5	274	30.8	8.88	14.43	5	1
FALSE	High	Master Protein	Q9P0L0	vesicle-associated membrane protein-associated protein A [OS=Homo sapiens]	0	21.617	28	6	7	5	249	27.9	8.62	12.64	6	1
FALSE	High	Master Protein	P84098	60S ribosomal protein L19 [OS=Homo sapiens]	0	21.46	26	6	13	6	196	23.5	11.47	20.18	6	1
FALSE	High	Master Protein	P61513	60S ribosomal protein L37a [OS=Homo sapiens]	0	21.388	51	4	7	4	92	10.3	10.43	12.34	4	1
FALSE	High	Master Protein	P46776	60S ribosomal protein L27a [OS=Homo sapiens]	0	21.355	28	5	10	5	148	16.6	11	18.05	5	1
FALSE	High	Master Protein	P63279	SUMO-conjugating enzyme ubc9 [OS=Homo sapiens]	0	21.351	15	3	6	3	158	18	8.66	16	3	1
FALSE	High	Master Protein	Q13155	aminoacyl tRNA synthase complex-interacting multifunctional protein 2 [OS=Homo sapiens]	0	21.318	17	4	6	4	320	35.3	8.22	8.67	4	1
FALSE	High	Master Protein	P20700	Lamin-B1 [OS=Homo sapiens]	0	21.155	10	6	10	5	586	66.4	5.16	10.58	6	1
FALSE	High	Master Protein	P62854	40S ribosomal protein S26 [OS=Homo sapiens]	0	21.12	44	4	10	4	115	13	11	19.2	4	1
FALSE	High	Master Protein	P59998	Actin-related protein 2/3 complex subunit 4 [OS=Homo sapiens]	0	21.103	23	3	6	3	168	19.7	8.43	13.15	3	1
FALSE	High	Master Protein	Q14232	Translation initiation factor eIF-2B subunit alpha [OS=Homo sapiens]	0	20.851	18	5	8	5	305	33.7	7.33	7.57	5	1
FALSE	High	Master Protein	P62333	26S proteasome regulatory subunit 10B [OS=Homo sapiens]	0	20.809	15	5	8	5	389	44.1	7.49	13.62	5	1
FALSE	High	Master Protein	P55084	Trifunctional enzyme subunit beta, mitochondrial [OS=Homo sapiens]	0	20.787	15	6	8	6	474	51.3	9.41	10.65	6	1
FALSE	High	Master Protein	Q95604	HLA class I histocompatibility antigen, Cw-17 alpha chain [OS=Homo sapiens]	0	20.731	15	3	5	1	372	41.2	6.8	13.43	3	1
FALSE	High	Master Protein	Q9BZZ5-4	Apoptosis inhibitor 5 [OS=Homo sapiens]	0	20.694	10	5	7	5	524	59	7.34	9.86	5	1
FALSE	High	Master Protein	Q7RTS7	Keratin, type II cytoskeletal 74 [OS=Homo sapiens]	0	20.589	6	5	16	1	529	57.8	7.71	30.08	5	1
FALSE	High	Master Protein	P46782	40S ribosomal protein S5 [OS=Homo sapiens]	0	20.587	20	5	7	5	204	22.9	9.72	14.64	5	1
FALSE	High	Master Protein	Q06210-1	glutamine--fructose-6-phosphate aminotransferase [isomerizing] 1 [OS=Homo sapiens]	0	20.51	9	4	5	4	699	78.8	7.11	7	4	1
FALSE	High	Master Protein	O60610-1	Protein diaphanous homolog 1 [OS=Homo sapiens]	0	20.258	6	7	8	7	1272	141.3	5.41	4.59	7	1
FALSE	High	Master Protein	P56192	Methionine--tRNA ligase, cytoplasmic [OS=Homo sapiens]	0	20.255	9	6	6	6	900	101.1	6.16	5.08	6	1
FALSE	High	Master Protein	P18754-1	Regulator of chromosome condensation [OS=Homo sapiens]	0	20.23	18	5	6	5	421	44.9	7.52	4.3	5	1
FALSE	High	Master Protein	Q96TA1	Niban-like protein 1 [OS=Homo sapiens]	0	20.126	8	5	10	5	746	84.1	6.19	16.72	5	1
FALSE	High	Master Protein	P62841	40S ribosomal protein S15 [OS=Homo sapiens]	0	19.911	18	3	6	3	145	17	10.39	12.05	3	1
FALSE	High	Master Protein	O75521	Enoyl-CoA delta isomerase 2, mitochondrial [OS=Homo sapiens]	0	19.891	16	4	5	4	394	43.6	9	4.66	4	1
FALSE	High	Master Protein	P49207	60S ribosomal protein L34 [OS=Homo sapiens]	0	19.864	37	6	11	6	117	13.3	11.47	19.9	6	1
FALSE	High	Master Protein	P55265-1	Double-stranded RNA-specific adenosine deaminase [OS=Homo sapiens]	0	19.785	5	5	9	5	1226	136	8.65	9.4	5	1
FALSE	High	Master Protein	P61160-1	Actin-related protein 2 [OS=Homo sapiens]	0	19.777	15	5	8	5	394	44.7	6.74	8.25	5	1
FALSE	High	Master Protein	P62244	40S ribosomal protein S15a [OS=Homo sapiens]	0	19.673	28	4	7	4	130	14.8	10.13	15.04	4	1
FALSE	High	Master Protein	Q9UGI8	Testin [OS=Homo sapiens]	0	19.493	13	6	9	6	421	48	7.68	8.57	6	1
FALSE	High	Master Protein	Q01469	Fatty acid-binding protein, epidermal [OS=Homo sapiens]	0	19.41	32	4	5	4	135	15.2	7.01	9.49	4	1
FALSE	High	Master Protein	P06730	Eukaryotic translation initiation factor 4E [OS=Homo sapiens]	0	19.397	15	3	7	3	217	25.1	6.15	10.39	3	1
FALSE	High	Master Protein	P46087	Probable 28S rRNA (cytosine(4447)-C(5))-methyltransferase [OS=Homo sapiens]	0	19.382	8	5	8	5	812	89.2	9.23	5.66	5	1
FALSE	High	Master Protein	P62714	serine/threonine-protein phosphatase 2A catalytic subunit beta isoform [OS=Homo sapiens]	0	19.376	18	5	7	5	309	35.6	5.43	16.84	5	1
FALSE	High	Master Protein	Q8NE71-1	ATP-binding cassette sub-family F member 1 [OS=Homo sapiens]	0	19.364	6	4	6	4	845	95.9	6.8	9.1	4	1
FALSE	High	Master Protein	Q9NVI7	ATPase family AAA domain-containing protein 3A [OS=Homo sapiens]	0	19.335	9	6	10	6	634	71.3	8.98	15.35	6	1
FALSE	High	Master Protein	P37837	Transaldolase [OS=Homo sapiens]	0	19.21	11	5	8	5	337	37.5	6.81	12.82	5	1
FALSE	High	Master Protein	P09622	Dihydrolipoyl dehydrogenase, mitochondrial [OS=Homo sapiens]	0	19.01	10	4	7	4	509	54.1	7.85	9.34	4	1
FALSE	High	Master Protein	P33993-1	DNA replication licensing factor MCM7 [OS=Homo sapiens]	0	18.986	9	6	10	6	719	81.3	6.46	9.85	6	1
FALSE	High	Master Protein	P52565-1	rho GDP-dissociation inhibitor 1 [OS=Homo sapiens]	0	18.951	19	3	4	3	204	23.2	5.11	9.09	3	1
FALSE	High	Master Protein	P24539	ATP synthase F(0) complex subunit B1, mitochondrial [OS=Homo sapiens]	0	18.937	11	3	5	3	256	28.9	9.36	12.4	3	1
FALSE	High	Master Protein	Q99439	Calponin-2 [OS=Homo sapiens]	0	18.898	21	5	5	5	309	33.7	7.33	6.77	5	1
FALSE	High	Master Protein	P61088	ubiquitin-conjugating enzyme E2 N [OS=Homo sapiens]	0	18.894	41	5	8	5	152	17.1	6.57	11.23	5	1
FALSE	High	Master Protein	P31949	protein S100-A11 [OS=Homo sapiens]	0	18.811	37	5	9	5	105	11.7	7.12	20.2	5	1
FALSE	High	Master Protein	P18031	Tyrosine-protein phosphatase non-receptor type 1 [OS=Homo sapiens]	0	18.716	14	5	7	5	435	49.9	6.27	8.66	5	1
FALSE	High	Master Protein	P16070	CD44 antigen [OS=Homo sapiens]	0	18.631	6	4	9	4	742	81.5	5.33	5.24	4	1
FALSE	High	Master Protein	B5ME19	eukaryotic translation initiation factor 3 subunit C-like protein [OS=Homo sapiens]	0	18.496	7	7	11	7	914	105.4	5.64	13.26	7	1
FALSE	High	Master Protein	Q9UHX1-1	poly(U)-binding-splicing factor PUF60 [OS=Homo sapiens]	0	18.4	9	4	8	4	559	59.8	5.29	7.22	4	1
FALSE	High	Master Protein	P21980	Protein-glutamine gamma-glutamyltransferase 2 [OS=Homo sapiens]	0	18.35	8	5	8	5	687	77.3	5.22	10	5	1
FALSE	High	Master Protein	P52566	Rho GDP-dissociation inhibitor 2 [OS=Homo sapiens]	0	18.347	31	4	7	4	201	23	5.21	5.59	4	1
FALSE	High	Master Protein	P67936	Tropomyosin alpha-4 chain [OS=Homo sapiens]	0	18.318	19	6	9	2	248	28.5	4.69	11.54	6	1
FALSE	High	Master Protein	P53582	Methionine aminopeptidase 1 [OS=Homo sapiens]	0	18.255	12	4	4	4	386	43.2	7.17	4.45	4	1
FALSE	High	Master Protein	Q9Y678	Coatomer subunit gamma-1 [OS=Homo sapiens]	0	18.244	7	4	6	4	874	97.7	5.47	8.6	4	1
FALSE	High	Master Protein	Q15717	ELAV-like protein 1 [OS=Homo sapiens]	0	18.188	14	4	5	4	326	36.1	9.17	4.63	4	1
FALSE	High	Master Protein	P48444	Coatomer subunit delta [OS=Homo sapiens]	0	18.184	13	6	6	6	511	57.2	6.21	6.09	6	1
FALSE	High	Master Protein	Q9BQG0	Myb-binding protein 1A [OS=Homo sapiens]	0	18.126	7	7	8	7	1328	148.8	9.28	3.42	7	1
FALSE	High	Master Protein	P06753	Tropomyosin alpha-3 chain [OS=Homo sapiens]	0	18.01	18	6	8	1	285	32.9	4.72	12.69	6	1
FALSE	High	Master Protein	Q9Y5M8	signal recognition particle receptor subunit beta [OS=Homo sapiens]	0	17.994	17	4	7	4	271	29.7	9.04	4.48	4	1
FALSE	High	Master Protein	Q9H9B4	Sideroflexin-1 [OS=Homo sapiens]	0	17.974	14	4	6	4	322	35.6	9.07	7.37	4	1
FALSE	High	Master Protein	Q07021	Complement component 1 Q subcomponent-binding protein, mitochondrial [OS=Homo sapiens]	0	17.92	12	2	3	2	282	31.3	4.84	9.19	2	1
FALSE	High	Master Protein	P62081	40S ribosomal protein S7 [OS=Homo sapiens]	0	17.909	20	6	9	6	194	22.1	10.1	12.97	6	1
FALSE	High	Master Protein	Q13753-1	Laminin subunit gamma-2 [OS=Homo sapiens]	0	17.884	5	5	5	5	1193	130.9	6.19	2.09	5	1
FALSE	High	Master Protein	P43034	Platelet-activating factor acetylhydrolase IB subunit alpha [OS=Homo sapiens]	0	17.876	10	4	5	4	410	46.6	7.37	7.48	4	1
FALSE	High	Master Protein	Q9Y2S6	Translation machinery-associated protein 7 [OS=Homo sapiens]	0	17.663	31	4	11	4	64	7.1	9.99	16.12	4	1
FALSE	High	Master Protein	P47897	glutamine--tRNA ligase [OS=Homo sapiens]	0	17.656	6	4	5	4	775	87.7	7.15	6.68	4	1
FALSE	High	Master Protein	P23381	Tryptophan--tRNA ligase, cytoplasmic [OS=Homo sapiens]	0	17.572	8	3	8	3	471	53.1	6.23	3.51	3	1
FALSE	High	Master Protein	P17096-2	Isoform HMG-Y of High mobility group protein HMG-I/HMG-Y [OS=Homo sapiens]	0	17.568	43	4	7	1	96	10.7	10.32	11.46	4	1
FALSE	High	Master Protein	P36542-1	ATP synthase subunit gamma, mitochondrial [OS=Homo sapiens]	0	17.526	13	4	7	4	298	33	9.22	13.54	4	1
FALSE	High	Master Protein	P62851	40S ribosomal protein S25 [OS=Homo sapiens]	0	17.48	24	3	8	3	125	13.7	10.11	15.92	3	1
FALSE	High	Master Protein	Q71UI9-1	Histone H2A.V [OS=Homo sapiens]	0	17.346	31	4	9	2	128	13.5	10.58	13.48	4	1
FALSE	High	Master Protein	Q15393-1	Splicing factor 3B subunit 3 [OS=Homo sapiens]	0	17.31	4	4	7	4	1217	135.5	5.26	4.09	4	1
FALSE	High	Master Protein	P35613	Basigin [OS=Homo sapiens]	0	17.195	12	4	8	4	385	42.2	5.66	10.16	4	1
FALSE	High	Master Protein	P13804-1	Electron transfer flavoprotein subunit alpha, mitochondrial [OS=Homo sapiens]	0	17.184	17	4	6	4	333	35.1	8.38	5.86	4	1
FALSE	High	Master Protein	P78347	General transcription factor II-I [OS=Homo sapiens]	0	17.178	6	6	9	6	998	112.3	6.39	11.64	6	1
FALSE	High	Master Protein	P61586	Transforming protein RhoA [OS=Homo sapiens]	0	17.156	21	4	6	4	193	21.8	6.1	8.37	4	1
FALSE	High	Master Protein	P62910	60S ribosomal protein L32 [OS=Homo sapiens]	0	17.131	39	5	7	5	135	15.9	11.33	10.63	5	1
FALSE	High	Master Protein	P55786	puromycin-sensitive aminopeptidase [OS=Homo sapiens]	0	17.09	5	4	8	4	919	103.2	5.72	7.38	4	1
FALSE	High	Master Protein	Q16576-1	Histone-binding protein RBBP7 [OS=Homo sapiens]	0	17.079	12	3	6	3	425	47.8	5.05	3.99	3	1
FALSE	High	Master Protein	Q86UP2-1	Kinectin [OS=Homo sapiens]	0	17.001	5	7	8	7	1357	156.2	5.64	0	7	1
FALSE	High	Master Protein	P06493	Cyclin-dependent kinase 1 [OS=Homo sapiens]	0	16.996	18	5	7	4	297	34.1	8.4	4.3	5	1
FALSE	High	Master Protein	P61106	Ras-related protein Rab-14 [OS=Homo sapiens]	0	16.921	20	4	5	4	215	23.9	6.21	6.52	4	1
FALSE	High	Master Protein	P35606	Coatomer subunit beta' [OS=Homo sapiens]	0	16.889	10	6	9	6	906	102.4	5.27	2.17	6	1
FALSE	High	Master Protein	P51114-1	Fragile X mental retardation syndrome-related protein 1 [OS=Homo sapiens]	0	16.883	8	3	4	3	621	69.7	6.15	7.29	3	1
FALSE	High	Master Protein	P61081	NEDD8-conjugating enzyme Ubc12 [OS=Homo sapiens]	0	16.825	30	5	7	5	183	20.9	7.69	12.51	5	1
FALSE	High	Master Protein	P78417	Glutathione S-transferase omega-1 [OS=Homo sapiens]	0	16.728	19	4	6	4	241	27.5	6.6	5.23	4	1
FALSE	High	Master Protein	P35080-2	Isoform IIb of Profilin-2 [OS=Homo sapiens]	0	16.552	26	3	6	3	140	15.1	6.1	5.69	3	1
FALSE	High	Master Protein	Q99959	Plakophilin-2 [OS=Homo sapiens]	0	16.541	6	5	8	5	881	97.4	9.33	1.71	5	1
FALSE	High	Master Protein	P25685	dnaJ homolog subfamily B member 1 [OS=Homo sapiens]	0	16.523	18	5	7	5	340	38	8.63	8.33	5	1
FALSE	High	Master Protein	P57088	Transmembrane protein 33 [OS=Homo sapiens]	0	16.443	13	3	5	3	247	28	9.7	13.44	3	1
FALSE	High	Master Protein	Q92616	eIF-2-alpha kinase activator GCN1 [OS=Homo sapiens]	0	16.413	3	6	7	6	2671	292.6	7.47	6.37	6	1
FALSE	High	Master Protein	P54819	Adenylate kinase 2, mitochondrial [OS=Homo sapiens]	0	16.392	18	4	6	4	239	26.5	7.81	8.74	4	1
FALSE	High	Master Protein	O95747	Serine/threonine-protein kinase OSR1 [OS=Homo sapiens]	0	16.366	7	3	4	3	527	58	6.43	4.2	3	1
FALSE	High	Master Protein	Q9Y3U8	60S ribosomal protein L36 [OS=Homo sapiens]	0	16.345	30	4	6	4	105	12.2	11.59	12.29	4	1
FALSE	High	Master Protein	Q14247-1	Src substrate cortactin [OS=Homo sapiens]	0	16.34	15	6	8	6	550	61.5	5.4	7.32	6	1
FALSE	High	Master Protein	P38117	electron transfer flavoprotein subunit beta [OS=Homo sapiens]	0	16.287	16	4	8	4	255	27.8	8.1	13.91	4	1
FALSE	High	Master Protein	P04899-1	guanine nucleotide-binding protein G(i) subunit alpha-2 [OS=Homo sapiens]	0	16.258	17	5	8	4	355	40.4	5.54	6.94	5	1
FALSE	High	Master Protein	Q16695	histone H3.1t [OS=Homo sapiens]	0	16.255	32	6	10	2	136	15.5	11.12	17.2	6	1
FALSE	High	Master Protein	P26368	Splicing factor U2AF 65 kDa subunit [OS=Homo sapiens]	0	16.242	12	4	6	4	475	53.5	9.09	10.1	4	1
FALSE	High	Master Protein	Q9Y2Q3-1	Glutathione S-transferase kappa 1 [OS=Homo sapiens]	0	16.153	21	4	6	4	226	25.5	8.41	5.88	4	1
FALSE	High	Master Protein	Q12905	Interleukin enhancer-binding factor 2 [OS=Homo sapiens]	0	16.114	12	3	3	3	390	43	5.26	7.37	3	1
FALSE	High	Master Protein	Q96EK6	glucosamine 6-phosphate N-acetyltransferase [OS=Homo sapiens]	0	16.048	19	3	5	3	184	20.7	7.99	9.01	3	1
FALSE	High	Master Protein	Q04837	Single-stranded DNA-binding protein, mitochondrial [OS=Homo sapiens]	0	16.005	29	4	8	4	148	17.2	9.6	3.8	4	1
FALSE	High	Master Protein	O75533-1	splicing factor 3B subunit 1 [OS=Homo sapiens]	0	15.982	5	5	7	5	1304	145.7	7.09	3.54	5	1
FALSE	High	Master Protein	P83731	60S ribosomal protein L24 [OS=Homo sapiens]	0	15.633	29	6	9	6	157	17.8	11.25	13.65	6	1
FALSE	High	Master Protein	P08621-1	U1 small nuclear ribonucleoprotein 70 kDa [OS=Homo sapiens]	0	15.478	15	6	7	6	437	51.5	9.94	4	6	1
FALSE	High	Master Protein	O14818-1	Proteasome subunit alpha type-7 [OS=Homo sapiens]	0	15.47	29	6	10	6	248	27.9	8.46	9.52	6	1
FALSE	High	Master Protein	Q15645	Pachytene checkpoint protein 2 homolog [OS=Homo sapiens]	0	15.403	13	4	6	4	432	48.5	6.09	4.91	4	1
FALSE	High	Master Protein	P62847-1	40S ribosomal protein S24 [OS=Homo sapiens]	0	15.375	20	4	8	4	133	15.4	10.78	8.58	4	1
FALSE	High	Master Protein	P40925	Malate dehydrogenase, cytoplasmic [OS=Homo sapiens]	0	15.359	11	3	4	3	334	36.4	7.36	3.83	3	1
FALSE	High	Master Protein	Q9Y237	Peptidyl-prolyl cis-trans isomerase NIMA-interacting 4 [OS=Homo sapiens]	0	15.265	23	3	6	3	131	13.8	9.77	9.75	3	1
FALSE	High	Master Protein	O00567	Nucleolar protein 56 [OS=Homo sapiens]	0	15.246	10	5	6	5	594	66	9.19	3.68	5	1
FALSE	High	Master Protein	P25205	DNA replication licensing factor mcm3 [OS=Homo sapiens]	0	15.23	6	4	6	4	808	90.9	5.77	4.76	4	1
FALSE	High	Master Protein	Q16181	Septin-7 [OS=Homo sapiens]	0	15.207	10	4	9	4	437	50.6	8.63	8.39	4	1
FALSE	High	Master Protein	Q9Y6E2	Basic leucine zipper and W2 domain-containing protein 2 [OS=Homo sapiens]	0	15.198	9	3	4	1	419	48.1	6.68	6.39	3	1
FALSE	High	Master Protein	Q9ULC4-1	Malignant T-cell-amplified sequence 1 [OS=Homo sapiens]	0	15.126	28	4	5	4	181	20.5	8.82	3.28	4	1
FALSE	High	Master Protein	P32119	Peroxiredoxin-2 [OS=Homo sapiens]	0	15.116	22	4	8	3	198	21.9	5.97	11.28	4	1
FALSE	High	Master Protein	Q9NZN4	EH domain-containing protein 2 [OS=Homo sapiens]	0	15.108	7	4	9	3	543	61.1	6.46	11.13	4	1
FALSE	High	Master Protein	P30040-1	Endoplasmic reticulum resident protein 29 [OS=Homo sapiens]	0	15.003	18	4	6	4	261	29	7.31	6.22	4	1
FALSE	High	Master Protein	Q00341-1	Vigilin [OS=Homo sapiens]	0	14.983	4	3	5	3	1268	141.4	6.87	6.52	3	1
FALSE	High	Master Protein	P49756-1	RNA-binding protein 25 [OS=Homo sapiens]	0	14.978	7	4	6	4	843	100.1	6.32	2.01	4	1
FALSE	High	Master Protein	P29966	Myristoylated alanine-rich C-kinase substrate [OS=Homo sapiens]	0	14.978	16	3	5	3	332	31.5	4.45	5.34	3	1
FALSE	High	Master Protein	Q5JTV8-3	Isoform 3 of Torsin-1A-interacting protein 1 [OS=Homo sapiens]	0	14.926	13	5	7	5	584	66.3	8.18	6.31	5	1
FALSE	High	Master Protein	Q9Y5B9	FACT complex subunit SPT16 [OS=Homo sapiens]	0	14.795	5	5	6	5	1047	119.8	5.66	7.74	5	1
FALSE	High	Master Protein	P55010	Eukaryotic translation initiation factor 5 [OS=Homo sapiens]	0	14.758	9	4	7	4	431	49.2	5.58	10.53	4	1
FALSE	High	Master Protein	P26583	High mobility group protein B2 [OS=Homo sapiens]	0	14.734	13	2	4	2	209	24	7.81	11.69	2	1
FALSE	High	Master Protein	Q07666	KH domain-containing, RNA-binding, signal transduction-associated protein 1 [OS=Homo sapiens]	0	14.681	10	4	7	4	443	48.2	8.66	6.43	4	1
FALSE	High	Master Protein	Q9NVX2	Notchless protein homolog 1 [OS=Homo sapiens]	0	14.55	7	3	4	3	485	53.3	7.34	4.18	3	1
FALSE	High	Master Protein	Q96HS1-1	Serine/threonine-protein phosphatase Pgam5, mitochondrial [OS=Homo sapiens]	0	14.508	15	5	8	5	289	32	8.68	9.35	5	1
FALSE	High	Master Protein	Q96I24-1	Far upstream element-binding protein 3 [OS=Homo sapiens]	0	14.462	11	4	6	3	572	61.6	8.38	8.24	4	1
FALSE	High	Master Protein	P47755	F-actin-capping protein subunit alpha-2 [OS=Homo sapiens]	0	14.399	15	3	5	1	286	32.9	5.85	5.99	3	1
FALSE	High	Master Protein	O43169	Cytochrome b5 type B [OS=Homo sapiens]	0	14.348	32	2	2	2	146	16.3	4.97	6.21	2	1
FALSE	High	Master Protein	Q15758-1	Neutral amino acid transporter B(0) [OS=Homo sapiens]	0	14.299	9	4	6	4	541	56.6	5.48	2.18	4	1
FALSE	High	Master Protein	P62879	Guanine nucleotide-binding protein G(I)/G(S)/G(T) subunit beta-2 [OS=Homo sapiens]	0	14.266	13	4	7	4	340	37.3	6	9.41	4	1
FALSE	High	Master Protein	O15372	Eukaryotic translation initiation factor 3 subunit H [OS=Homo sapiens]	0	14.196	14	3	5	3	352	39.9	6.54	5.71	3	1
FALSE	High	Master Protein	P61224-1	Ras-related protein Rap-1b [OS=Homo sapiens]	0	14.071	14	2	3	2	184	20.8	5.78	6.48	2	1
FALSE	High	Master Protein	P84103	Serine/arginine-rich splicing factor 3 [OS=Homo sapiens]	0	13.995	19	3	4	2	164	19.3	11.65	6.78	3	1
FALSE	High	Master Protein	Q8NBS9-1	Thioredoxin domain-containing protein 5 [OS=Homo sapiens]	0	13.893	10	3	3	3	432	47.6	5.97	4.92	3	1
FALSE	High	Master Protein	P55209	Nucleosome assembly protein 1-like 1 [OS=Homo sapiens]	0	13.879	7	2	4	2	391	45.3	4.46	10.18	2	1
FALSE	High	Master Protein	Q9UNH7-1	Sorting nexin-6 [OS=Homo sapiens]	0	13.872	16	6	8	6	406	46.6	6.16	1.77	6	1
FALSE	High	Master Protein	P50213-1	Isocitrate dehydrogenase [NAD] subunit alpha, mitochondrial [OS=Homo sapiens]	0	13.819	10	3	6	3	366	39.6	6.92	8.87	3	1
FALSE	High	Master Protein	Q96PK6-1	RNA-binding protein 14 [OS=Homo sapiens]	0	13.767	7	4	6	4	669	69.4	9.67	6.49	4	1
FALSE	High	Master Protein	Q9Y2W1	Thyroid hormone receptor-associated protein 3 [OS=Homo sapiens]	0	13.757	5	4	6	4	955	108.6	10.15	3.31	4	1
FALSE	High	Master Protein	Q13501-1	sequestosome-1 [OS=Homo sapiens]	0	13.72	13	3	4	3	440	47.7	5.22	2.41	3	1
FALSE	High	Master Protein	P61254	60S ribosomal protein L26 [OS=Homo sapiens]	0	13.708	28	5	11	5	145	17.2	10.55	19.23	5	1
FALSE	High	Master Protein	P35268	60S ribosomal protein L22 [OS=Homo sapiens]	0	13.655	19	2	4	2	128	14.8	9.19	10.86	2	1
FALSE	High	Master Protein	P27144	Adenylate kinase 4, mitochondrial [OS=Homo sapiens]	0	13.628	11	2	4	2	223	25.3	8.4	6.9	2	1
FALSE	High	Master Protein	P62857	40S ribosomal protein S28 [OS=Homo sapiens]	0	13.617	33	2	4	2	69	7.8	10.7	12.62	2	1
FALSE	High	Master Protein	Q06203	amidophosphoribosyltransferase [OS=Homo sapiens]	0	13.612	10	4	7	4	517	57.4	6.76	10.24	4	1
FALSE	High	Master Protein	P57076	UPF0769 protein C21orf59 [OS=Homo sapiens]	0	13.539	12	2	5	2	290	33.2	7.44	6.02	2	1
FALSE	High	Master Protein	P49790	Nuclear pore complex protein Nup153 [OS=Homo sapiens]	0	13.516	3	4	5	4	1475	153.8	8.73	2.62	4	1
FALSE	High	Master Protein	Q9Y5A9-1	YTH domain-containing family protein 2 [OS=Homo sapiens]	0	13.509	7	3	3	3	579	62.3	8.79	6.26	3	1
FALSE	High	Master Protein	O00622	Protein CYR61 [OS=Homo sapiens]	0	13.365	19	5	7	5	381	42	8.21	4.63	5	1
FALSE	High	Master Protein	Q04760-1	lactoylglutathione lyase [OS=Homo sapiens]	0	13.326	17	3	6	3	184	20.8	5.31	8.37	3	1
FALSE	High	Master Protein	P27694	Replication protein A 70 kDa DNA-binding subunit [OS=Homo sapiens]	0	13.314	8	4	4	4	616	68.1	7.21	4.52	4	1
FALSE	High	Master Protein	O60716-1	Catenin delta-1 [OS=Homo sapiens]	0	13.292	4	4	4	4	968	108.1	6.23	0	4	1
FALSE	High	Master Protein	P08574	Cytochrome c1, heme protein, mitochondrial [OS=Homo sapiens]	0	13.282	4	1	4	1	325	35.4	9	7.02	1	1
FALSE	High	Master Protein	O75351	Vacuolar protein sorting-associated protein 4B [OS=Homo sapiens]	0	13.273	14	4	6	4	444	49.3	7.23	1.82	4	1
FALSE	High	Master Protein	P16989-1	Y-box-binding protein 3 [OS=Homo sapiens]	0	13.271	12	3	5	1	372	40.1	9.77	5.81	3	1
FALSE	High	Master Protein	Q01081	Splicing factor U2AF 35 kDa subunit [OS=Homo sapiens]	0	13.266	12	3	4	3	240	27.9	8.81	9.29	3	1
FALSE	High	Master Protein	P17931	Galectin-3 [OS=Homo sapiens]	0	13.235	10	2	6	2	250	26.1	8.56	9.1	2	1
FALSE	High	Master Protein	P30044-1	Peroxiredoxin-5, mitochondrial [OS=Homo sapiens]	0	13.227	21	4	4	4	214	22.1	8.7	6.65	4	1
FALSE	High	Master Protein	P62195-1	26S proteasome regulatory subunit 8 [OS=Homo sapiens]	0	13.215	8	3	5	3	406	45.6	7.55	8.68	3	1
FALSE	High	Master Protein	P42766	60S ribosomal protein L35 [OS=Homo sapiens]	0	13.198	23	3	5	3	123	14.5	11.05	12.07	3	1
FALSE	High	Master Protein	Q969Q0	60S ribosomal protein L36a-like [OS=Homo sapiens]	0	13.181	25	4	6	4	106	12.5	10.65	11.28	4	1
FALSE	High	Master Protein	Q9Y696	Chloride intracellular channel protein 4 [OS=Homo sapiens]	0	13.163	16	3	4	3	253	28.8	5.59	5.58	3	1
FALSE	High	Master Protein	Q9BV86-1	N-terminal Xaa-Pro-Lys N-methyltransferase 1 [OS=Homo sapiens]	0	13.13	14	3	5	3	223	25.4	5.52	9.61	3	1
FALSE	High	Master Protein	O15145	Actin-related protein 2/3 complex subunit 3 [OS=Homo sapiens]	0	13.116	12	2	5	2	178	20.5	8.59	9.3	2	1
FALSE	High	Master Protein	P29034	protein S100-A2 [OS=Homo sapiens]	0	13.071	27	4	10	4	98	11.1	4.78	7.13	4	1
FALSE	High	Master Protein	P07237	Protein disulfide-isomerase [OS=Homo sapiens]	0	13.022	9	4	5	4	508	57.1	4.87	3.47	4	1
FALSE	High	Master Protein	P33176	Kinesin-1 heavy chain [OS=Homo sapiens]	0	13.003	5	4	5	4	963	109.6	6.51	7.72	4	1
FALSE	High	Master Protein	Q96C19	EF-hand domain-containing protein D2 [OS=Homo sapiens]	0	12.979	15	4	7	4	240	26.7	5.2	8.31	4	1
FALSE	High	Master Protein	P07477	Trypsin-1 [OS=Homo sapiens]	0	12.915	15	3	5	3	247	26.5	6.51	9.61	3	1
FALSE	High	Master Protein	P49458	Signal recognition particle 9 kDa protein [OS=Homo sapiens]	0	12.889	23	2	3	2	86	10.1	7.97	9.39	2	1
FALSE	High	Master Protein	P63151	Serine/threonine-protein phosphatase 2A 55 kDa regulatory subunit B alpha isoform [OS=Homo sapiens]	0	12.815	11	3	5	3	447	51.7	6.2	6.45	3	1
FALSE	High	Master Protein	P07996	thrombospondin-1 [OS=Homo sapiens]	0	12.788	4	3	5	3	1170	129.3	4.94	4.49	3	1
FALSE	High	Master Protein	Q7L014	probable ATP-dependent RNA helicase DDX46 [OS=Homo sapiens]	0	12.737	5	5	7	5	1031	117.3	9.29	5.2	5	1
FALSE	High	Master Protein	P00491	purine nucleoside phosphorylase [OS=Homo sapiens]	0	12.72	21	4	5	4	289	32.1	6.95	6.08	4	1
FALSE	High	Master Protein	Q96FQ6	Protein S100-A16 [OS=Homo sapiens]	0	12.71	33	3	5	3	103	11.8	6.79	5.17	3	1
FALSE	High	Master Protein	P60903	Protein S100-A10 [OS=Homo sapiens]	0	12.557	28	3	6	3	97	11.2	7.37	6.17	3	1
FALSE	High	Master Protein	Q13247	Serine/arginine-rich splicing factor 6 [OS=Homo sapiens]	0	12.518	11	4	6	4	344	39.6	11.43	1.89	4	1
FALSE	High	Master Protein	P00568	Adenylate kinase isoenzyme 1 [OS=Homo sapiens]	0	12.409	22	4	6	4	194	21.6	8.63	4.59	4	1
FALSE	High	Master Protein	P37108	Signal recognition particle 14 kDa protein [OS=Homo sapiens]	0	12.257	23	3	6	3	136	14.6	10.04	10.29	3	1
FALSE	High	Master Protein	O60763-1	General vesicular transport factor p115 [OS=Homo sapiens]	0	12.086	4	3	4	3	962	107.8	4.91	3.66	3	1
FALSE	High	Master Protein	P61086	Ubiquitin-conjugating enzyme E2 K [OS=Homo sapiens]	0	12.019	14	2	2	2	200	22.4	5.44	2.79	2	1
FALSE	High	Master Protein	P28074-1	proteasome subunit beta type-5 [OS=Homo sapiens]	0	11.906	8	2	4	2	263	28.5	6.92	4.14	2	1
FALSE	High	Master Protein	P81605	Dermcidin [OS=Homo sapiens]	0	11.836	27	3	5	3	110	11.3	6.54	10.41	3	1
FALSE	High	Master Protein	P04844-1	Dolichyl-diphosphooligosaccharide--protein glycosyltransferase subunit 2 [OS=Homo sapiens]	0	11.82	10	4	7	4	631	69.2	5.69	3.3	4	1
FALSE	High	Master Protein	Q96HC4	PDZ and LIM domain protein 5 [OS=Homo sapiens]	0	11.795	6	4	7	4	596	63.9	8.21	5.43	4	1
FALSE	High	Master Protein	Q9Y281-1	Cofilin-2 [OS=Homo sapiens]	0	11.779	23	3	6	1	166	18.7	7.88	6.72	3	1
FALSE	High	Master Protein	P55769	NHP2-like protein 1 [OS=Homo sapiens]	0	11.717	28	3	5	3	128	14.2	8.46	8.12	3	1
FALSE	High	Master Protein	Q8N1F7-1	Nuclear pore complex protein Nup93 [OS=Homo sapiens]	0	11.71	7	3	4	3	819	93.4	5.72	4.62	3	1
FALSE	High	Master Protein	Q6P2Q9	Pre-mRNA-processing-splicing factor 8 [OS=Homo sapiens]	0	11.672	3	7	8	7	2335	273.4	8.84	1.78	7	1
FALSE	High	Master Protein	P18077	60S ribosomal protein L35a [OS=Homo sapiens]	0	11.661	19	2	5	2	110	12.5	11.06	11.94	2	1
FALSE	High	Master Protein	P40429	60S ribosomal protein L13a [OS=Homo sapiens]	0	11.621	17	4	7	4	203	23.6	10.93	11.63	4	1
FALSE	High	Master Protein	Q9UG63	ATP-binding cassette sub-family F member 2 [OS=Homo sapiens]	0	11.593	7	4	6	4	623	71.2	7.37	5.76	4	1
FALSE	High	Master Protein	Q9NRN7	L-aminoadipate-semialdehyde dehydrogenase-phosphopantetheinyl transferase [OS=Homo sapiens]	0	11.584	7	2	3	2	309	35.8	6.8	7.52	2	1
FALSE	High	Master Protein	Q16543	Hsp90 co-chaperone Cdc37 [OS=Homo sapiens]	0	11.582	9	3	4	3	378	44.4	5.25	3.72	3	1
FALSE	High	Master Protein	Q9Y305-1	Acyl-coenzyme A thioesterase 9, mitochondrial [OS=Homo sapiens]	0	11.473	14	5	9	5	439	49.9	8.6	5.76	5	1
FALSE	High	Master Protein	Q03252	Lamin-B2 [OS=Homo sapiens]	0	11.42	6	4	6	3	620	69.9	5.59	6.28	4	1
FALSE	High	Master Protein	Q96D46	60S ribosomal export protein NMD3 [OS=Homo sapiens]	0	11.364	9	4	6	4	503	57.6	7.14	2.07	4	1
FALSE	High	Master Protein	Q08945	FACT complex subunit SSRP1 [OS=Homo sapiens]	0	11.289	5	3	3	3	709	81	6.87	4.07	3	1
FALSE	High	Master Protein	Q9NR12-1	PDZ and LIM domain protein 7 [OS=Homo sapiens]	0	11.257	10	4	5	4	457	49.8	8.41	1.62	4	1
FALSE	High	Master Protein	P41227-1	N-alpha-acetyltransferase 10 [OS=Homo sapiens]	0	11.232	9	2	3	2	235	26.4	5.64	6.15	2	1
FALSE	High	Master Protein	Q01105	Protein SET [OS=Homo sapiens]	0	11.199	13	3	4	3	290	33.5	4.32	5.53	3	1
FALSE	High	Master Protein	O15067	Phosphoribosylformylglycinamidine synthase [OS=Homo sapiens]	0	11.093	4	3	3	3	1338	144.6	5.76	2.02	3	1
FALSE	High	Master Protein	P35659-1	Protein DEK [OS=Homo sapiens]	0	10.941	7	3	5	3	375	42.6	8.56	5.71	3	1
FALSE	High	Master Protein	O43813	LanC-like protein 1 [OS=Homo sapiens]	0	10.738	8	3	4	3	399	45.3	7.75	4.03	3	1
FALSE	High	Master Protein	Q86UE4	protein LYRIC [OS=Homo sapiens]	0	10.705	5	3	4	3	582	63.8	9.32	4.27	3	1
FALSE	High	Master Protein	P61769	Beta-2-microglobulin [OS=Homo sapiens]	0	10.679	17	2	6	2	119	13.7	6.52	9.19	2	1
FALSE	High	Master Protein	Q8WWM7-1	ataxin-2-like protein [OS=Homo sapiens]	0	10.653	4	4	6	4	1075	113.3	8.59	3.79	4	1
FALSE	High	Master Protein	P55072	Transitional endoplasmic reticulum ATPase [OS=Homo sapiens]	0	10.59	9	4	5	4	806	89.3	5.26	1.78	4	1
FALSE	High	Master Protein	O75477	erlin-1 [OS=Homo sapiens]	0	10.544	6	2	3	1	346	38.9	7.87	4.14	2	1
FALSE	High	Master Protein	Q9Y3D7	Mitochondrial import inner membrane translocase subunit TIM16 [OS=Homo sapiens]	0	10.44	18	1	2	1	125	13.8	9.7	0	1	1
FALSE	High	Master Protein	Q15061	WD repeat-containing protein 43 [OS=Homo sapiens]	0	10.434	4	2	2	2	677	74.8	5.57	2.5	2	1
FALSE	High	Master Protein	Q5JWF2-1	Guanine nucleotide-binding protein G(S) subunit alpha isoforms XLas [OS=Homo sapiens]	0	10.402	4	4	4	3	1037	111	5.03	4.06	4	1
FALSE	High	Master Protein	O76003	glutaredoxin-3 [OS=Homo sapiens]	0	10.276	10	3	5	3	335	37.4	5.39	5.1	3	1
FALSE	High	Master Protein	O00410	Importin-5 [OS=Homo sapiens]	0	10.2	4	3	5	3	1097	123.6	4.94	6.18	3	1
FALSE	High	Master Protein	O95433	activator of 90 kDa heat shock protein ATPase homolog 1 [OS=Homo sapiens]	0	10.179	11	4	5	4	338	38.3	5.53	3.89	4	1
FALSE	High	Master Protein	P53597	Succinate--CoA ligase [ADP/GDP-forming] subunit alpha, mitochondrial [OS=Homo sapiens]	0	10.149	14	4	7	4	346	36.2	8.79	0	4	1
FALSE	High	Master Protein	P62318	small nuclear ribonucleoprotein sm d3 [OS=Homo sapiens]	0	10.134	24	2	3	2	126	13.9	10.32	5.86	2	1
FALSE	High	Master Protein	Q15654-1	thyroid receptor-interacting protein 6 [OS=Homo sapiens]	0	10.108	6	2	4	2	476	50.3	7.37	2.6	2	1
FALSE	High	Master Protein	O94905-1	Erlin-2 [OS=Homo sapiens]	0	10.045	7	2	3	1	339	37.8	5.62	4.14	2	1
FALSE	High	Master Protein	Q9H2U2	Inorganic pyrophosphatase 2, mitochondrial [OS=Homo sapiens]	0	10.037	10	2	4	2	334	37.9	7.39	4.17	2	1
FALSE	High	Master Protein	P30419	glycylpeptide N-tetradecanoyltransferase 1 [OS=Homo sapiens]	0	10.026	5	2	2	2	496	56.8	7.8	4.45	2	1
FALSE	High	Master Protein	O95758-1	Isoform 1 of Polypyrimidine tract-binding protein 3 [OS=Homo sapiens]	0	9.952	7	4	6	1	521	56.5	9.22	10.65	4	1
FALSE	High	Master Protein	Q9H4A4	aminopeptidase B [OS=Homo sapiens]	0	9.946	6	3	5	3	650	72.5	5.74	3.48	3	1
FALSE	High	Master Protein	P62306	Small nuclear ribonucleoprotein F [OS=Homo sapiens]	0	9.944	15	1	3	1	86	9.7	4.67	2.66	1	1
FALSE	High	Master Protein	P51572	B-cell receptor-associated protein 31 [OS=Homo sapiens]	0	9.92	15	4	6	4	246	28	8.44	1.95	4	1
FALSE	High	Master Protein	Q15843	NEDD8 [OS=Homo sapiens]	0	9.866	25	2	3	2	81	9.1	8.43	0	2	1
FALSE	High	Master Protein	Q9Y376	Calcium-binding protein 39 [OS=Homo sapiens]	0	9.857	6	2	3	2	341	39.8	6.89	2.16	2	1
FALSE	High	Master Protein	Q92973-1	transportin-1 [OS=Homo sapiens]	0	9.829	5	3	3	3	898	102.3	4.98	1.91	3	1
FALSE	High	Master Protein	Q9Y383	Putative RNA-binding protein Luc7-like 2 [OS=Homo sapiens]	0	9.815	10	3	4	3	392	46.5	10.01	3.98	3	1
FALSE	High	Master Protein	Q13616	Cullin-1 [OS=Homo sapiens]	0	9.772	4	4	5	4	776	89.6	8	1.61	4	1
FALSE	High	Master Protein	P51571	translocon-associated protein subunit delta [OS=Homo sapiens]	0	9.747	23	3	5	3	173	19	6.15	3.49	3	1
FALSE	High	Master Protein	Q00169	Phosphatidylinositol transfer protein alpha isoform [OS=Homo sapiens]	0	9.723	18	3	5	3	270	31.8	6.55	4.01	3	1
FALSE	High	Master Protein	P24752	Acetyl-CoA acetyltransferase, mitochondrial [OS=Homo sapiens]	0	9.717	7	3	4	3	427	45.2	8.85	7.81	3	1
FALSE	High	Master Protein	P34896-1	Serine hydroxymethyltransferase, cytosolic [OS=Homo sapiens]	0	9.688	7	2	4	1	483	53	7.71	4.2	2	1
FALSE	High	Master Protein	P16104	Histone H2AX [OS=Homo sapiens]	0	9.686	22	4	7	1	143	15.1	10.74	13.37	4	1
FALSE	High	Master Protein	P13073	Cytochrome c oxidase subunit 4 isoform 1, mitochondrial [OS=Homo sapiens]	0	9.672	17	3	4	3	169	19.6	9.51	6.6	3	1
FALSE	High	Master Protein	P60228	Eukaryotic translation initiation factor 3 subunit E [OS=Homo sapiens]	0	9.594	9	3	6	3	445	52.2	6.04	4.46	3	1
FALSE	High	Master Protein	P53985	Monocarboxylate transporter 1 [OS=Homo sapiens]	0	9.534	6	2	4	2	500	53.9	8.66	1.91	2	1
FALSE	High	Master Protein	P24941-1	cyclin-dependent kinase 2 [OS=Homo sapiens]	0	9.527	12	3	5	2	298	33.9	8.68	2.36	3	1
FALSE	High	Master Protein	Q15437	protein transport protein Sec23B [OS=Homo sapiens]	0	9.503	4	3	6	3	767	86.4	6.89	6.38	3	1
FALSE	High	Master Protein	P08559	Pyruvate dehydrogenase E1 component subunit alpha, somatic form, mitochondrial [OS=Homo sapiens]	0	9.48	8	3	5	3	390	43.3	8.06	1.83	3	1
FALSE	High	Master Protein	P16144-1	Integrin beta-4 [OS=Homo sapiens]	0	9.465	2	3	3	3	1822	202	6.09	6.14	3	1
FALSE	High	Master Protein	P53004	Biliverdin reductase A [OS=Homo sapiens]	0	9.421	14	3	4	3	296	33.4	6.44	3.61	3	1
FALSE	High	Master Protein	P33316-3	Deoxyuridine 5'-triphosphate nucleotidohydrolase, mitochondrial [OS=Homo sapiens]	0	9.401	11	2	2	2	252	26.5	9.36	2.5	2	1
FALSE	High	Master Protein	Q13185	chromobox protein homolog 3 [OS=Homo sapiens]	0	9.36	14	2	3	2	183	20.8	5.33	4.69	2	1
FALSE	High	Master Protein	Q96AE4	Far upstream element-binding protein 1 [OS=Homo sapiens]	0	9.342	8	4	6	3	644	67.5	7.61	3.28	4	1
FALSE	High	Master Protein	P31350-1	ribonucleoside-diphosphate reductase subunit M2 [OS=Homo sapiens]	0	9.309	8	3	4	3	389	44.8	5.38	4.49	3	1
FALSE	High	Master Protein	Q96KP4	cytosolic non-specific dipeptidase [OS=Homo sapiens]	0	9.226	11	3	4	3	475	52.8	5.97	4.89	3	1
FALSE	High	Master Protein	P60900	Proteasome subunit alpha type-6 [OS=Homo sapiens]	0	9.208	5	1	2	1	246	27.4	6.76	5.2	1	1
FALSE	High	Master Protein	P63010-1	AP-2 complex subunit beta [OS=Homo sapiens]	0	9.199	5	5	5	5	937	104.5	5.38	0	5	1
FALSE	High	Master Protein	Q96HE7	ERO1-like protein alpha [OS=Homo sapiens]	0	9.182	9	3	3	3	468	54.4	5.68	2.03	3	1
FALSE	High	Master Protein	Q13148-1	TAR DNA-binding protein 43 [OS=Homo sapiens]	0	9.141	9	3	5	3	414	44.7	6.19	1.61	3	1
FALSE	High	Master Protein	Q53H12	Acylglycerol kinase, mitochondrial [OS=Homo sapiens]	0	9.108	9	2	2	2	422	47.1	8.09	2.89	2	1
FALSE	High	Master Protein	P78386	Keratin, type II cuticular Hb5 [OS=Homo sapiens]	0	9.104	2	1	4	1	507	55.8	6.55	7.13	1	1
FALSE	High	Master Protein	Q6YN16	Hydroxysteroid dehydrogenase-like protein 2 [OS=Homo sapiens]	0	9.093	7	2	3	2	418	45.4	7.99	1.84	2	1
FALSE	High	Master Protein	O60684	Importin subunit alpha-7 [OS=Homo sapiens]	0	9.046	5	2	3	2	536	60	4.98	3.95	2	1
FALSE	High	Master Protein	P84243	histone H3.3 [OS=Homo sapiens]	0	9.02	32	5	7	1	136	15.3	11.27	9.96	5	1
FALSE	High	Master Protein	Q9H3K6-1	bola-like protein 2 [OS=Homo sapiens]	0	9.004	27	2	3	2	86	10.1	6.52	6.15	2	1
FALSE	High	Master Protein	P46734-1	dual specificity mitogen-activated protein kinase kinase 3 [OS=Homo sapiens]	0	8.991	7	2	3	2	347	39.3	7.43	1.88	2	1
FALSE	High	Master Protein	Q12797	Aspartyl/Asparaginyl beta-hydroxylase [OS=Homo sapiens]	0	8.988	3	1	2	1	758	85.8	5.01	3.13	1	1
FALSE	High	Master Protein	O94925-1	Glutaminase kidney isoform, mitochondrial [OS=Homo sapiens]	0	8.88	7	3	4	3	669	73.4	7.77	1.75	3	1
FALSE	High	Master Protein	P63208	s-phase kinase-associated protein 1 [OS=Homo sapiens]	0	8.85	18	2	3	2	163	18.6	4.54	4.51	2	1
FALSE	High	Master Protein	Q9UNM6	26S proteasome non-ATPase regulatory subunit 13 [OS=Homo sapiens]	0	8.847	8	3	5	3	376	42.9	5.81	0	3	1
FALSE	High	Master Protein	Q9BZK7	F-box-like/WD repeat-containing protein TBL1XR1 [OS=Homo sapiens]	0	8.771	6	2	3	2	514	55.6	5.55	4.13	2	1
FALSE	High	Master Protein	Q13435	Splicing factor 3b subunit 2 [OS=Homo sapiens]	0	8.716	4	4	5	4	895	100.2	5.67	3.57	4	1
FALSE	High	Master Protein	Q08752	peptidyl-prolyl cis-trans isomerase D [OS=Homo sapiens]	0	8.684	5	2	4	2	370	40.7	7.21	6.38	2	1
FALSE	High	Master Protein	O00487	26S proteasome non-ATPase regulatory subunit 14 [OS=Homo sapiens]	0	8.682	6	2	4	2	310	34.6	6.52	10.05	2	1
FALSE	High	Master Protein	O43837-1	isocitrate dehydrogenase [NAD] subunit beta, mitochondrial [OS=Homo sapiens]	0	8.663	6	2	3	2	385	42.2	8.46	0	2	1
FALSE	High	Master Protein	P07339	Cathepsin D [OS=Homo sapiens]	0	8.6	9	3	3	3	412	44.5	6.54	2	3	1
FALSE	High	Master Protein	O14524-1	Nuclear envelope integral membrane protein 1 [OS=Homo sapiens]	0	8.596	6	3	4	3	444	50.6	6.93	1.69	3	1
FALSE	High	Master Protein	P55036-1	26S proteasome non-ATPase regulatory subunit 4 [OS=Homo sapiens]	0	8.578	9	2	3	2	377	40.7	4.79	5.11	2	1
FALSE	High	Master Protein	P54578	Ubiquitin carboxyl-terminal hydrolase 14 [OS=Homo sapiens]	0	8.576	5	2	3	2	494	56	5.3	2.22	2	1
FALSE	High	Master Protein	Q8IUE6	Histone H2A type 2-B [OS=Homo sapiens]	0	8.573	23	4	7	1	130	14	10.89	9.12	4	1
FALSE	High	Master Protein	P51148	Ras-related protein Rab-5C [OS=Homo sapiens]	0	8.53	10	2	3	2	216	23.5	8.41	3.73	2	1
FALSE	High	Master Protein	P49755	Transmembrane emp24 domain-containing protein 10 [OS=Homo sapiens]	0	8.528	19	3	5	3	219	25	7.44	0	3	1
FALSE	High	Master Protein	Q9UKM9-1	RNA-binding protein Raly [OS=Homo sapiens]	0	8.526	11	4	5	4	306	32.4	9.17	3.75	4	1
FALSE	High	Master Protein	O00429	Dynamin-1-like protein [OS=Homo sapiens]	0	8.516	3	2	3	2	736	81.8	6.81	5.46	2	1
FALSE	High	Master Protein	P11177	Pyruvate dehydrogenase E1 component subunit beta, mitochondrial [OS=Homo sapiens]	0	8.51	4	1	1	1	359	39.2	6.65	2.8	1	1
FALSE	High	Master Protein	O75347	Tubulin-specific chaperone A [OS=Homo sapiens]	0	8.5	33	3	3	3	108	12.8	5.29	2.16	3	1
FALSE	High	Master Protein	Q00325-1	Phosphate carrier protein, mitochondrial [OS=Homo sapiens]	0	8.441	11	4	6	4	362	40.1	9.38	5.84	4	1
FALSE	High	Master Protein	Q01650	large neutral amino acids transporter small subunit 1 [OS=Homo sapiens]	0	8.417	6	2	3	2	507	55	7.72	1.87	2	1
FALSE	High	Master Protein	P11388-1	DNA topoisomerase 2-alpha [OS=Homo sapiens]	0	8.388	1	1	1	1	1531	174.3	8.72	1.63	1	1
FALSE	High	Master Protein	Q12904-1	aminoacyl tRNA synthase complex-interacting multifunctional protein 1 [OS=Homo sapiens]	0	8.368	4	1	1	1	312	34.3	8.43	2.81	1	1
FALSE	High	Master Protein	P28482	mitogen-activated protein kinase 1 [OS=Homo sapiens]	0	8.334	9	3	4	3	360	41.4	6.98	2.1	3	1
FALSE	High	Master Protein	Q9UM00-1	Calcium load-activated calcium channel [OS=Homo sapiens]	0	8.312	13	2	2	2	188	21.2	9.74	2.24	2	1
FALSE	High	Master Protein	P11216	Glycogen phosphorylase, brain form [OS=Homo sapiens]	0	8.31	2	2	3	1	843	96.6	6.86	3.71	2	1
FALSE	High	Master Protein	Q66PJ3-1	ADP-ribosylation factor-like protein 6-interacting protein 4 [OS=Homo sapiens]	0	8.306	4	1	1	1	421	44.9	10.93	2.33	1	1
FALSE	High	Master Protein	O43414-1	ERI1 exoribonuclease 3 [OS=Homo sapiens]	0	8.264	8	2	4	2	337	37.2	8.07	0	2	1
FALSE	High	Master Protein	P37268	squalene synthase [OS=Homo sapiens]	0	8.243	10	3	4	3	417	48.1	6.54	1.71	3	1
FALSE	High	Master Protein	P62995	transformer-2 protein homolog beta [OS=Homo sapiens]	0	8.226	5	1	2	1	288	33.6	11.25	6	1	1
FALSE	High	Master Protein	O95573	long-chain-fatty-acid--CoA ligase 3 [OS=Homo sapiens]	0	8.138	6	3	3	2	720	80.4	8.38	2.14	3	1
FALSE	High	Master Protein	Q9Y570	Protein phosphatase methylesterase 1 [OS=Homo sapiens]	0	8.128	5	2	2	2	386	42.3	5.97	4.33	2	1
FALSE	High	Master Protein	P52789	Hexokinase-2 [OS=Homo sapiens]	0	8.122	2	2	3	1	917	102.3	6.05	4.24	2	1
FALSE	High	Master Protein	Q16401	26S proteasome non-ATPase regulatory subunit 5 [OS=Homo sapiens]	0	8.115	7	3	4	3	504	56.2	5.48	1.76	3	1
FALSE	High	Master Protein	Q14554	Protein disulfide-isomerase A5 [OS=Homo sapiens]	0	8.113	5	3	3	3	519	59.6	7.91	3.25	3	1
FALSE	High	Master Protein	O00159-1	Unconventional myosin-Ic [OS=Homo sapiens]	0	8.104	3	2	2	2	1063	121.6	9.41	1.72	2	1
FALSE	High	Master Protein	P17980	26S proteasome regulatory subunit 6A [OS=Homo sapiens]	0	8.101	6	2	2	2	439	49.2	5.24	0	2	1
FALSE	High	Master Protein	O95816	BAG family molecular chaperone regulator 2 [OS=Homo sapiens]	0	8.099	9	2	2	2	211	23.8	6.7	1.83	2	1
FALSE	High	Master Protein	Q9H4M9	EH domain-containing protein 1 [OS=Homo sapiens]	0	8.074	7	3	6	2	534	60.6	6.83	0	3	1
FALSE	High	Master Protein	Q9BXP5	serrate RNA effector molecule homolog [OS=Homo sapiens]	0	8.063	4	4	5	4	876	100.6	5.96	1.76	4	1
FALSE	High	Master Protein	Q9BXJ9	N-alpha-acetyltransferase 15, NatA auxiliary subunit [OS=Homo sapiens]	0	7.961	4	4	4	4	866	101.2	7.42	0	4	1
FALSE	High	Master Protein	Q92688	Acidic leucine-rich nuclear phosphoprotein 32 family member B [OS=Homo sapiens]	0	7.941	11	2	2	2	251	28.8	4.06	1.67	2	1
FALSE	High	Master Protein	O14979-1	Heterogeneous nuclear ribonucleoprotein D-like [OS=Homo sapiens]	0	7.91	6	3	4	1	420	46.4	9.57	5.56	3	1
FALSE	High	Master Protein	Q9NVP1	ATP-dependent RNA helicase DDX18 [OS=Homo sapiens]	0	7.905	3	2	2	2	670	75.4	9.5	2.11	2	1
FALSE	High	Master Protein	P16401	Histone H1.5 [OS=Homo sapiens]	0	7.886	9	2	5	1	226	22.6	10.92	8.73	2	1
FALSE	High	Master Protein	P82979	SAP domain-containing ribonucleoprotein [OS=Homo sapiens]	0	7.875	19	3	4	3	210	23.7	6.42	0	3	1
FALSE	High	Master Protein	Q9H936	Mitochondrial glutamate carrier 1 [OS=Homo sapiens]	0	7.846	5	1	2	1	323	34.4	9.29	4.52	1	1
FALSE	High	Master Protein	Q9Y316-1	Protein MEMO1 [OS=Homo sapiens]	0	7.83	9	2	3	2	297	33.7	7.14	0	2	1
FALSE	High	Master Protein	Q8IWA0	WD repeat-containing protein 75 [OS=Homo sapiens]	0	7.739	2	1	2	1	830	94.4	5.96	4.8	1	1
FALSE	High	Master Protein	Q86V81	THO complex subunit 4 [OS=Homo sapiens]	0	7.712	7	2	2	2	257	26.9	11.15	2.39	2	1
FALSE	High	Master Protein	Q96A26	Protein FAM162A [OS=Homo sapiens]	0	7.707	7	1	2	1	154	17.3	9.77	4.88	1	1
FALSE	High	Master Protein	Q12788	Transducin beta-like protein 3 [OS=Homo sapiens]	0	7.684	3	2	2	2	808	89	6.9	0	2	1
FALSE	High	Master Protein	Q9NUQ6	SPATS2-like protein [OS=Homo sapiens]	0	7.671	6	3	3	3	558	61.7	9.64	1.88	3	1
FALSE	High	Master Protein	P47914	60S ribosomal protein L29 [OS=Homo sapiens]	0	7.653	9	1	2	1	159	17.7	11.66	5.16	1	1
FALSE	High	Master Protein	Q92905	COP9 signalosome complex subunit 5 [OS=Homo sapiens]	0	7.637	9	2	3	2	334	37.6	6.54	2.06	2	1
FALSE	High	Master Protein	P35030	Trypsin-3 [OS=Homo sapiens]	0	7.599	4	1	3	1	304	32.5	7.49	5.72	1	1
FALSE	High	Master Protein	P07858	Cathepsin B [OS=Homo sapiens]	0	7.588	8	2	3	2	339	37.8	6.3	0	2	1
FALSE	High	Master Protein	P28066-1	Proteasome subunit alpha type-5 [OS=Homo sapiens]	0	7.577	9	2	3	2	241	26.4	4.79	5.63	2	1
FALSE	High	Master Protein	P58546	Myotrophin [OS=Homo sapiens]	0	7.571	14	1	2	1	118	12.9	5.52	2.23	1	1
FALSE	High	Master Protein	Q9Y446	Plakophilin-3 [OS=Homo sapiens]	0	7.554	4	3	3	3	797	87	9.32	0	3	1
FALSE	High	Master Protein	P04818	thymidylate synthase [OS=Homo sapiens]	0	7.532	10	2	3	2	313	35.7	7.01	1.78	2	1
FALSE	High	Master Protein	Q14008	Cytoskeleton-associated protein 5 [OS=Homo sapiens]	0	7.526	2	2	2	2	2032	225.4	7.8	2.1	2	1
FALSE	High	Master Protein	Q15046	Lysine--tRNA ligase [OS=Homo sapiens]	0	7.503	6	4	6	4	597	68	6.35	1.69	4	1
FALSE	High	Master Protein	O43324-1	Eukaryotic translation elongation factor 1 epsilon-1 [OS=Homo sapiens]	0	7.479	17	3	4	3	174	19.8	8.54	3.74	3	1
FALSE	High	Master Protein	Q7L0Y3	Mitochondrial ribonuclease P protein 1 [OS=Homo sapiens]	0	7.474	7	2	2	2	403	47.3	9.36	2.33	2	1
FALSE	High	Master Protein	Q15428	splicing factor 3a subunit 2 [OS=Homo sapiens]	0	7.427	3	1	2	1	464	49.2	9.64	5.57	1	1
FALSE	High	Master Protein	Q13428-1	Treacle protein [OS=Homo sapiens]	0	7.342	2	2	2	2	1488	152	9.04	1.86	2	1
FALSE	High	Master Protein	O15355	Protein phosphatase 1G [OS=Homo sapiens]	0	7.319	2	1	1	1	546	59.2	4.36	2.33	1	1
FALSE	High	Master Protein	Q9H223	EH domain-containing protein 4 [OS=Homo sapiens]	0	7.261	4	2	2	2	541	61.1	6.76	1.97	2	1
FALSE	High	Master Protein	Q04828	aldo-keto reductase family 1 member C1 [OS=Homo sapiens]	0	7.217	12	3	3	3	323	36.8	7.88	4.03	3	1
FALSE	High	Master Protein	Q12874	splicing factor 3a subunit 3 [OS=Homo sapiens]	0	7.201	3	2	3	2	501	58.8	5.38	4.17	2	1
FALSE	High	Master Protein	O14744	Protein arginine N-methyltransferase 5 [OS=Homo sapiens]	0	7.19	4	3	5	3	637	72.6	6.29	4.16	3	1
FALSE	High	Master Protein	P25786-1	Proteasome subunit alpha type-1 [OS=Homo sapiens]	0	7.187	9	2	3	2	263	29.5	6.61	1.68	2	1
FALSE	High	Master Protein	Q92900	Regulator of nonsense transcripts 1 [OS=Homo sapiens]	0	7.183	3	3	3	3	1129	124.3	6.61	3.48	3	1
FALSE	High	Master Protein	P30520	adenylosuccinate synthetase isozyme 2 [OS=Homo sapiens]	0	7.179	4	1	2	1	456	50.1	6.55	2.7	1	1
FALSE	High	Master Protein	Q8NCA5	protein FAM98A [OS=Homo sapiens]	0	7.169	4	2	3	1	519	55.4	9.03	2.59	2	1
FALSE	High	Master Protein	P53999	Activated RNA polymerase II transcriptional coactivator p15 [OS=Homo sapiens]	0	7.127	16	2	3	2	127	14.4	9.6	4.64	2	1
FALSE	High	Master Protein	Q9BUL8	programmed cell death protein 10 [OS=Homo sapiens]	0	7.078	10	2	2	2	212	24.7	8.19	1.96	2	1
FALSE	High	Master Protein	P47813	Eukaryotic translation initiation factor 1A, X-chromosomal [OS=Homo sapiens]	0	7.073	13	2	5	2	144	16.5	5.24	7.75	2	1
FALSE	High	Master Protein	P61026	ras-related protein rab-10 [OS=Homo sapiens]	0	7.068	10	2	3	2	200	22.5	8.38	2.01	2	1
FALSE	High	Master Protein	O94906-1	Pre-mRNA-processing factor 6 [OS=Homo sapiens]	0	7.058	4	3	4	3	941	106.9	8.25	2.2	3	1
FALSE	High	Master Protein	O00232-1	26s proteasome non-atpase regulatory subunit 12 [OS=Homo sapiens]	0	7.025	6	3	3	3	456	52.9	7.65	2.03	3	1
FALSE	High	Master Protein	P33991	DNA replication licensing factor MCM4 [OS=Homo sapiens]	0	7.021	4	3	4	3	863	96.5	6.74	1.84	3	1
FALSE	High	Master Protein	Q9NS69	Mitochondrial import receptor subunit TOM22 homolog [OS=Homo sapiens]	0	7.004	18	1	2	1	142	15.5	4.34	2.95	1	1
FALSE	High	Master Protein	Q9BRA2	Thioredoxin domain-containing protein 17 [OS=Homo sapiens]	0	6.992	11	1	3	1	123	13.9	5.52	0	1	1
FALSE	High	Master Protein	Q15056-1	Eukaryotic translation initiation factor 4H [OS=Homo sapiens]	0	6.934	8	2	3	2	248	27.4	7.23	5.87	2	1
FALSE	High	Master Protein	P06737-1	Glycogen phosphorylase, liver form [OS=Homo sapiens]	0	6.923	2	2	3	1	847	97.1	7.17	3.4	2	1
FALSE	High	Master Protein	P02042	Hemoglobin subunit delta [OS=Homo sapiens]	0	6.915	13	2	4	2	147	16	8.05	6.21	2	1
FALSE	High	Master Protein	P49792	E3 SUMO-protein ligase RanBP2 [OS=Homo sapiens]	0	6.913	1	2	3	2	3224	358	6.2	0	2	1
FALSE	High	Master Protein	P45974-1	Ubiquitin carboxyl-terminal hydrolase 5 [OS=Homo sapiens]	0	6.832	4	2	3	2	858	95.7	5.03	0	2	1
FALSE	High	Master Protein	P35249	replication factor C subunit 4 [OS=Homo sapiens]	0	6.806	9	2	2	2	363	39.7	8.02	1.6	2	1
FALSE	High	Master Protein	O43747-1	AP-1 complex subunit gamma-1 [OS=Homo sapiens]	0	6.788	3	3	4	3	822	91.3	6.8	0	3	1
FALSE	High	Master Protein	P49721	proteasome subunit beta type-2 [OS=Homo sapiens]	0	6.782	9	2	3	2	201	22.8	7.02	3.84	2	1
FALSE	High	Master Protein	P39656	Dolichyl-diphosphooligosaccharide--protein glycosyltransferase 48 kDa subunit [OS=Homo sapiens]	0	6.774	4	2	4	2	456	50.8	6.55	8.83	2	1
FALSE	High	Master Protein	P30084	Enoyl-CoA hydratase, mitochondrial [OS=Homo sapiens]	0	6.77	4	1	1	1	290	31.4	8.07	2.65	1	1
FALSE	High	Master Protein	Q15005	Signal peptidase complex subunit 2 [OS=Homo sapiens]	0	6.738	10	1	2	1	226	25	8.47	1.67	1	1
FALSE	High	Master Protein	Q9Y3Y2	Chromatin target of PRMT1 protein [OS=Homo sapiens]	0	6.735	5	1	2	1	248	26.4	12.23	4.75	1	1
FALSE	High	Master Protein	Q96EP5	DAZ-associated protein 1 [OS=Homo sapiens]	0	6.703	6	2	3	2	407	43.4	8.56	2.5	2	1
FALSE	High	Master Protein	Q14258	E3 ubiquitin/ISG15 ligase TRIM25 [OS=Homo sapiens]	0	6.668	4	2	5	2	630	70.9	8.09	4.21	2	1
FALSE	High	Master Protein	Q7L1Q6-1	Basic leucine zipper and W2 domain-containing protein 1 [OS=Homo sapiens]	0	6.657	8	4	4	2	419	48	5.92	1.9	4	1
FALSE	High	Master Protein	P00390	Glutathione reductase, mitochondrial [OS=Homo sapiens]	0	6.629	10	3	3	3	522	56.2	8.5	0	3	1
FALSE	High	Master Protein	O15069	NAC-alpha domain-containing protein 1 [OS=Homo sapiens]	0	6.6	1	1	1	1	1562	161	4.23	2.27	1	1
FALSE	High	Master Protein	Q7Z2W4	zinc finger CCCH-type antiviral protein 1 [OS=Homo sapiens]	0	6.6	4	3	3	3	902	101.4	8.4	1.61	3	1
FALSE	High	Master Protein	Q96CS3	FAS-associated factor 2 [OS=Homo sapiens]	0	6.592	8	3	3	3	445	52.6	5.62	2.33	3	1
FALSE	High	Master Protein	Q9NQW6	Anillin [OS=Homo sapiens]	0	6.575	2	2	2	2	1124	124.1	8.07	2.14	2	1
FALSE	High	Master Protein	O76021	Ribosomal L1 domain-containing protein 1 [OS=Homo sapiens]	0	6.57	7	3	4	3	490	54.9	10.13	2.09	3	1
FALSE	High	Master Protein	P49589-1	Cysteine--tRNA ligase, cytoplasmic [OS=Homo sapiens]	0	6.482	3	2	2	2	748	85.4	6.76	0	2	1
FALSE	High	Master Protein	P43686	26S proteasome regulatory subunit 6B [OS=Homo sapiens]	0	6.469	6	2	2	2	418	47.3	5.21	0	2	1
FALSE	High	Master Protein	P08237	ATP-dependent 6-phosphofructokinase, muscle type [OS=Homo sapiens]	0	6.466	3	2	2	2	780	85.1	7.99	1.66	2	1
FALSE	High	Master Protein	Q9UJS0	Calcium-binding mitochondrial carrier protein Aralar2 [OS=Homo sapiens]	0	6.466	4	2	2	2	675	74.1	8.62	1.64	2	1
FALSE	High	Master Protein	O95292	Vesicle-associated membrane protein-associated protein B/C [OS=Homo sapiens]	0	6.461	8	2	2	1	243	27.2	7.3	2.47	2	1
FALSE	High	Master Protein	Q15029	116 kDa U5 small nuclear ribonucleoprotein component [OS=Homo sapiens]	0	6.457	4	3	4	2	972	109.4	5	3.79	3	1
FALSE	High	Master Protein	Q9BSH4	Translational activator of cytochrome c oxidase 1 [OS=Homo sapiens]	0	6.415	6	1	2	1	297	32.5	8.13	5.12	1	1
FALSE	High	Master Protein	P22695	Cytochrome b-c1 complex subunit 2, mitochondrial [OS=Homo sapiens]	0	6.411	7	2	2	2	453	48.4	8.63	0	2	1
FALSE	High	Master Protein	P49773	Histidine triad nucleotide-binding protein 1 [OS=Homo sapiens]	0	6.357	17	2	6	2	126	13.8	6.95	0	2	1
FALSE	High	Master Protein	Q14134-1	Tripartite motif-containing protein 29 [OS=Homo sapiens]	0	6.334	6	3	5	3	588	65.8	7.15	0	3	1
FALSE	High	Master Protein	O94979	Protein transport protein Sec31A [OS=Homo sapiens]	0	6.331	2	3	5	3	1220	132.9	6.89	0	3	1
FALSE	High	Master Protein	P46060	Ran GTPase-activating protein 1 [OS=Homo sapiens]	0	6.312	2	1	2	1	587	63.5	4.68	4.07	1	1
FALSE	High	Master Protein	P50552	Vasodilator-stimulated phosphoprotein [OS=Homo sapiens]	0	6.304	6	2	2	2	380	39.8	8.94	2.76	2	1
FALSE	High	Master Protein	Q9UHB9	Signal recognition particle subunit SRP68 [OS=Homo sapiens]	0	6.269	4	2	3	2	627	70.7	8.56	3.51	2	1
FALSE	High	Master Protein	P09132-1	Signal recognition particle 19 kDa protein [OS=Homo sapiens]	0	6.229	10	1	1	1	144	16.1	9.85	2.45	1	1
FALSE	High	Master Protein	P19623	spermidine synthase [OS=Homo sapiens]	0	6.214	6	2	3	2	302	33.8	5.49	5.59	2	1
FALSE	High	Master Protein	P61011-1	signal recognition particle 54 kDa protein [OS=Homo sapiens]	0	6.196	2	1	1	1	504	55.7	8.75	2.5	1	1
FALSE	High	Master Protein	O15427	Monocarboxylate transporter 4 [OS=Homo sapiens]	0	6.188	3	1	2	1	465	49.4	7.96	0	1	1
FALSE	High	Master Protein	P53041	Serine/threonine-protein phosphatase 5 [OS=Homo sapiens]	0	6.182	4	2	2	2	499	56.8	6.28	2.16	2	1
FALSE	High	Master Protein	Q9NVA2-1	Septin-11 [OS=Homo sapiens]	0	6.162	6	2	2	1	429	49.4	6.81	1.87	2	1
FALSE	High	Master Protein	Q9NUP9	Protein lin-7 homolog C [OS=Homo sapiens]	0	6.139	10	2	4	2	197	21.8	8.43	5.69	2	1
FALSE	High	Master Protein	Q01130	serine/arginine-rich splicing factor 2 [OS=Homo sapiens]	0	6.134	9	2	2	2	221	25.5	11.85	4.74	2	1
FALSE	High	Master Protein	Q9BR76	Coronin-1B [OS=Homo sapiens]	0	6.094	5	3	4	3	489	54.2	5.88	3.61	3	1
FALSE	High	Master Protein	Q52LJ0	Protein Fam98b [OS=Homo sapiens]	0	6.058	6	2	2	1	330	37.2	6.29	0	2	1
FALSE	High	Master Protein	Q9Y263	Phospholipase A-2-activating protein [OS=Homo sapiens]	0	6.057	3	2	4	2	795	87.1	6.37	1.87	2	1
FALSE	High	Master Protein	O76094	Signal recognition particle subunit SRP72 [OS=Homo sapiens]	0	6.015	6	3	3	3	671	74.6	9.26	0	3	1
FALSE	High	Master Protein	O75663	TIP41-like protein [OS=Homo sapiens]	0	6.014	4	1	2	1	272	31.4	5.91	2.32	1	1
FALSE	High	Master Protein	Q14203	Dynactin subunit 1 [OS=Homo sapiens]	0	6.009	1	1	2	1	1278	141.6	5.81	2.21	1	1
FALSE	High	Master Protein	P11310-1	medium-chain specific acyl-CoA dehydrogenase, mitochondrial [OS=Homo sapiens]	0	5.991	4	1	1	1	421	46.6	8.37	1.7	1	1
FALSE	High	Master Protein	Q9UMD9-1	Collagen alpha-1(XVII) chain [OS=Homo sapiens]	0	5.987	1	2	3	2	1497	150.3	8.79	0	2	1
FALSE	High	Master Protein	P62316	Small nuclear ribonucleoprotein Sm D2 [OS=Homo sapiens]	0	5.986	8	1	1	1	118	13.5	9.91	1.84	1	1
FALSE	High	Master Protein	O43670-1	BUB3-interacting and GLEBS motif-containing protein ZNF207 [OS=Homo sapiens]	0	5.986	4	2	3	2	478	50.7	9.1	0	2	1
FALSE	High	Master Protein	Q13418	Integrin-linked protein kinase [OS=Homo sapiens]	0	5.969	4	2	3	2	452	51.4	8.07	1.81	2	1
FALSE	High	Master Protein	Q13740-1	CD166 antigen [OS=Homo sapiens]	0	5.938	5	3	3	3	583	65.1	6.25	0	3	1
FALSE	High	Master Protein	Q9H299	SH3 domain-binding glutamic acid-rich-like protein 3 [OS=Homo sapiens]	0	5.933	19	2	3	2	93	10.4	4.93	6.22	2	1
FALSE	High	Master Protein	Q5JPE7	NODAL modulator 2 [OS=Homo sapiens]	0	5.912	2	3	3	3	1267	139.4	5.76	0	3	1
FALSE	High	Master Protein	O60256-1	Phosphoribosyl pyrophosphate synthase-associated protein 2 [OS=Homo sapiens]	0	5.903	14	3	4	3	369	40.9	7.44	1.69	3	1
FALSE	High	Master Protein	P24534	Elongation factor 1-beta [OS=Homo sapiens]	0	5.863	20	3	5	2	225	24.7	4.67	5.53	3	1
FALSE	High	Master Protein	Q9H078-1	Caseinolytic peptidase B protein homolog [OS=Homo sapiens]	0	5.815	6	3	3	3	707	78.7	9.01	0	3	1
FALSE	High	Master Protein	Q9BQ52-1	Zinc phosphodiesterase ELAC protein 2 [OS=Homo sapiens]	0	5.814	2	2	4	2	826	92.2	7.9	5.51	2	1
FALSE	High	Master Protein	P50402	Emerin [OS=Homo sapiens]	0	5.8	9	2	2	2	254	29	5.5	0	2	1
FALSE	High	Master Protein	Q14566	DNA replication licensing factor MCM6 [OS=Homo sapiens]	0	5.783	3	2	2	2	821	92.8	5.41	0	2	1
FALSE	High	Master Protein	O14976	Cyclin-G-associated kinase [OS=Homo sapiens]	0	5.765	1	1	2	1	1311	143.1	5.73	4.08	1	1
FALSE	High	Master Protein	P11166	Solute carrier family 2, facilitated glucose transporter member 1 [OS=Homo sapiens]	0	5.732	4	2	3	2	492	54	8.72	3.7	2	1
FALSE	High	Master Protein	P46063	ATP-dependent DNA helicase Q1 [OS=Homo sapiens]	0	5.71	3	2	2	2	649	73.4	7.88	1.68	2	1
FALSE	High	Master Protein	P35610	sterol O-acyltransferase 1 [OS=Homo sapiens]	0	5.7	5	2	4	2	550	64.7	8.94	0	2	1
FALSE	High	Master Protein	Q9NTJ3-1	Structural maintenance of chromosomes protein 4 [OS=Homo sapiens]	0	5.679	2	2	2	2	1288	147.1	6.79	1.89	2	1
FALSE	High	Master Protein	Q13404	Ubiquitin-conjugating enzyme E2 variant 1 [OS=Homo sapiens]	0	5.67	7	1	2	1	147	16.5	7.93	4.07	1	1
FALSE	High	Master Protein	Q9UBI6	guanine nucleotide-binding protein g(i)/g(s)/g(o) subunit gamma-12 [OS=Homo sapiens]	0	5.666	15	1	1	1	72	8	8.97	0	1	1
FALSE	High	Master Protein	Q14019	coactosin-like protein [OS=Homo sapiens]	0	5.664	30	3	4	3	142	15.9	5.67	2.09	3	1
FALSE	High	Master Protein	Q96B26	Exosome complex component RRP43 [OS=Homo sapiens]	0	5.662	4	1	2	1	276	30	5.3	3.34	1	1
FALSE	High	Master Protein	P50502	Hsc70-interacting protein [OS=Homo sapiens]	0	5.661	7	2	3	2	369	41.3	5.27	0	2	1
FALSE	High	Master Protein	P50750	Cyclin-dependent kinase 9 [OS=Homo sapiens]	0	5.659	7	2	3	2	372	42.8	8.79	1.61	2	1
FALSE	High	Master Protein	O60884	DnaJ homolog subfamily A member 2 [OS=Homo sapiens]	0	5.643	5	2	2	2	412	45.7	6.48	1.8	2	1
FALSE	High	Master Protein	Q9Y6C9	Mitochondrial carrier homolog 2 [OS=Homo sapiens]	0	5.634	7	2	3	2	303	33.3	7.97	0	2	1
FALSE	High	Master Protein	Q9BQ61	Uncharacterized protein C19orf43 [OS=Homo sapiens]	0	5.622	13	2	4	2	176	18.4	9.44	0	2	1
FALSE	High	Master Protein	O75439	mitochondrial-processing peptidase subunit beta [OS=Homo sapiens]	0	5.617	2	1	2	1	489	54.3	6.83	4.1	1	1
FALSE	High	Master Protein	P61163	Alpha-centractin [OS=Homo sapiens]	0	5.596	6	1	2	1	376	42.6	6.64	3.09	1	1
FALSE	High	Master Protein	O15305	Phosphomannomutase 2 [OS=Homo sapiens]	0	5.577	9	2	3	2	246	28.1	6.77	1.94	2	1
FALSE	High	Master Protein	Q16186	Proteasomal ubiquitin receptor ADRM1 [OS=Homo sapiens]	0	5.548	4	1	2	1	407	42.1	5.07	2.81	1	1
FALSE	High	Master Protein	P49419	Alpha-aminoadipic semialdehyde dehydrogenase [OS=Homo sapiens]	0	5.518	3	1	1	1	539	58.5	7.99	2.07	1	1
FALSE	High	Master Protein	O43865	S-adenosylhomocysteine hydrolase-like protein 1 [OS=Homo sapiens]	0	5.472	4	2	2	1	530	58.9	6.89	2.13	2	1
FALSE	High	Master Protein	Q8NF37	Lysophosphatidylcholine acyltransferase 1 [OS=Homo sapiens]	0	5.46	4	2	2	2	534	59.1	6.02	0	2	1
FALSE	High	Master Protein	O00425	Insulin-like growth factor 2 mRNA-binding protein 3 [OS=Homo sapiens]	0	5.454	3	2	3	2	579	63.7	8.87	3.43	2	1
FALSE	High	Master Protein	O75937	DnaJ homolog subfamily C member 8 [OS=Homo sapiens]	0	5.436	10	2	2	2	253	29.8	9.06	1.99	2	1
FALSE	High	Master Protein	Q8TCS8	Polyribonucleotide nucleotidyltransferase 1, mitochondrial [OS=Homo sapiens]	0	5.383	3	2	3	2	783	85.9	7.77	3.35	2	1
FALSE	High	Master Protein	Q9NVJ2	ADP-ribosylation factor-like protein 8B [OS=Homo sapiens]	0	5.376	10	2	2	2	186	21.5	8.43	1.65	2	1
FALSE	High	Master Protein	P62330	ADP-ribosylation factor 6 [OS=Homo sapiens]	0	5.369	6	1	1	1	175	20.1	8.95	2.38	1	1
FALSE	High	Master Protein	Q9BVP2	Guanine nucleotide-binding protein-like 3 [OS=Homo sapiens]	0	5.357	8	3	4	3	549	62	9.16	0	3	1
FALSE	High	Master Protein	Q14157-1	Isoform 2 of Ubiquitin-associated protein 2-like [OS=Homo sapiens]	0	5.353	1	1	2	1	983	103.9	6.98	4.33	1	1
FALSE	High	Master Protein	Q9NR45	sialic acid synthase [OS=Homo sapiens]	0	5.35	5	1	1	1	359	40.3	6.74	2.7	1	1
FALSE	High	Master Protein	O60701	UDP-glucose 6-dehydrogenase [OS=Homo sapiens]	0	5.337	4	2	3	2	494	55	7.12	1.67	2	1
FALSE	High	Master Protein	P11172	uridine 5'-monophosphate synthase [OS=Homo sapiens]	0	5.327	4	2	2	2	480	52.2	7.24	2.66	2	1
FALSE	High	Master Protein	Q9Y277	Voltage-dependent anion-selective channel protein 3 [OS=Homo sapiens]	0	5.222	4	1	2	1	283	30.6	8.66	4.35	1	1
FALSE	High	Master Protein	Q9Y6N5	Sulfide:quinone oxidoreductase, mitochondrial [OS=Homo sapiens]	0	5.215	3	1	2	1	450	49.9	9.11	4.03	1	1
FALSE	High	Master Protein	P68036	Ubiquitin-conjugating enzyme E2 L3 [OS=Homo sapiens]	0	5.192	16	2	3	2	154	17.9	8.51	4.14	2	1
FALSE	High	Master Protein	P55263-1	Adenosine kinase [OS=Homo sapiens]	0	5.177	6	2	3	2	362	40.5	6.7	0	2	1
FALSE	High	Master Protein	Q92769	Histone deacetylase 2 [OS=Homo sapiens]	0	5.159	5	2	3	1	488	55.3	5.91	1.94	2	1
FALSE	High	Master Protein	O75396	Vesicle-trafficking protein SEC22b [OS=Homo sapiens]	0	5.135	7	1	1	1	215	24.6	6.92	0	1	1
FALSE	High	Master Protein	Q02978	Mitochondrial 2-oxoglutarate/malate carrier protein [OS=Homo sapiens]	0	5.115	5	1	2	1	314	34	9.91	0	1	1
FALSE	High	Master Protein	P02788	Lactotransferrin [OS=Homo sapiens]	0	5.109	2	2	3	2	710	78.1	8.12	1.86	2	1
FALSE	High	Master Protein	P11766	alcohol dehydrogenase class-3 [OS=Homo sapiens]	0	5.104	5	2	4	2	374	39.7	7.49	3.82	2	1
FALSE	High	Master Protein	P49189	4-trimethylaminobutyraldehyde dehydrogenase [OS=Homo sapiens]	0	5.1	5	3	4	3	494	53.8	5.87	0	3	1
FALSE	High	Master Protein	P09661	U2 small nuclear ribonucleoprotein A' [OS=Homo sapiens]	0	5.096	4	1	2	1	255	28.4	8.62	1.74	1	1
FALSE	High	Master Protein	P17174	Aspartate aminotransferase, cytoplasmic [OS=Homo sapiens]	0	5.091	6	2	2	2	413	46.2	7.01	0	2	1
FALSE	High	Master Protein	P48059	LIM and senescent cell antigen-like-containing domain protein 1 [OS=Homo sapiens]	0	5.077	4	1	1	1	325	37.2	8.05	1.74	1	1
FALSE	High	Master Protein	P09012	U1 SMALL NUCLEAR RIBONUCLEOPROTEIN A [OS=Homo sapiens]	0	5.037	6	2	3	2	282	31.3	9.83	3.49	2	1
FALSE	High	Master Protein	P40616	ADP-ribosylation factor-like protein 1 [OS=Homo sapiens]	0	5	5	1	2	1	181	20.4	5.72	4.09	1	1
FALSE	High	Master Protein	Q96RS6	NudC domain-containing protein 1 [OS=Homo sapiens]	0	4.983	2	1	2	1	583	66.7	5.11	1.95	1	1
FALSE	High	Master Protein	Q06124	tyrosine-protein phosphatase non-receptor type 11 [OS=Homo sapiens]	0	4.972	3	2	5	2	597	68.4	7.3	3.35	2	1
FALSE	High	Master Protein	Q15257-1	Serine/threonine-protein phosphatase 2A activator [OS=Homo sapiens]	0	4.967	7	3	3	3	358	40.6	5.94	3.25	3	1
FALSE	High	Master Protein	Q15185	Prostaglandin E synthase 3 [OS=Homo sapiens]	0	4.934	8	1	1	1	160	18.7	4.54	2.46	1	1
FALSE	High	Master Protein	P21281	V-type proton ATPase subunit B, brain isoform [OS=Homo sapiens]	0	4.889	6	2	3	2	511	56.5	5.81	0	2	1
FALSE	High	Master Protein	O75964	ATP synthase subunit g, mitochondrial [OS=Homo sapiens]	0	4.883	11	1	2	1	103	11.4	9.64	1.62	1	1
FALSE	High	Master Protein	Q8N1G4	Leucine-rich repeat-containing protein 47 [OS=Homo sapiens]	0	4.868	3	1	1	1	583	63.4	8.28	0	1	1
FALSE	High	Master Protein	P48730-1	Casein kinase I isoform delta [OS=Homo sapiens]	0	4.84	3	1	2	1	415	47.3	9.74	4.85	1	1
FALSE	High	Master Protein	P04632	Calpain small subunit 1 [OS=Homo sapiens]	0	4.818	4	1	2	1	268	28.3	5.2	4.08	1	1
FALSE	High	Master Protein	Q99829	Copine-1 [OS=Homo sapiens]	0	4.801	3	2	4	2	537	59	5.83	6.88	2	1
FALSE	High	Master Protein	Q07157	Tight junction protein ZO-1 [OS=Homo sapiens]	0	4.79	2	3	4	3	1748	195.3	6.7	0	3	1
FALSE	High	Master Protein	Q9UL25	Ras-related protein Rab-21 [OS=Homo sapiens]	0	4.762	5	1	1	1	225	24.3	7.94	2.08	1	1
FALSE	High	Master Protein	Q13045-1	protein flightless-1 homolog [OS=Homo sapiens]	0	4.762	1	2	2	2	1269	144.7	6.05	0	2	1
FALSE	High	Master Protein	P12259	Coagulation factor V [OS=Homo sapiens]	0	4.747	1	1	1	1	2224	251.5	6.05	2.31	1	1
FALSE	High	Master Protein	Q9Y285	Phenylalanine--tRNA ligase alpha subunit [OS=Homo sapiens]	0	4.741	5	2	4	2	508	57.5	7.8	1.77	2	1
FALSE	High	Master Protein	Q96RP9	Elongation factor G, mitochondrial [OS=Homo sapiens]	0	4.74	2	2	3	2	751	83.4	7.01	3.41	2	1
FALSE	High	Master Protein	Q14677-1	Clathrin interactor 1 [OS=Homo sapiens]	0	4.73	4	2	2	2	625	68.2	6.42	0	2	1
FALSE	High	Master Protein	Q9P289	serine/threonine-protein kinase 26 [OS=Homo sapiens]	0	4.721	6	2	2	1	416	46.5	5.29	0	2	1
FALSE	High	Master Protein	O15269	serine palmitoyltransferase 1 [OS=Homo sapiens]	0	4.718	3	1	1	1	473	52.7	6.01	1.72	1	1
FALSE	High	Master Protein	Q7L9L4	mob kinase activator 1b [OS=Homo sapiens]	0	4.698	6	1	1	1	216	25.1	6.73	0	1	1
FALSE	High	Master Protein	Q9H488-1	GDP-fucose protein O-fucosyltransferase 1 [OS=Homo sapiens]	0	4.694	3	1	1	1	388	43.9	8.53	0	1	1
FALSE	High	Master Protein	Q96G03	Phosphoglucomutase-2 [OS=Homo sapiens]	0	4.692	3	2	2	2	612	68.2	6.73	0	2	1
FALSE	High	Master Protein	P41240	tyrosine-protein kinase CSK [OS=Homo sapiens]	0	4.684	3	1	1	1	450	50.7	7.06	0	1	1
FALSE	High	Master Protein	O75340	programmed cell death protein 6 [OS=Homo sapiens]	0	4.676	6	1	1	1	191	21.9	5.4	2.07	1	1
FALSE	High	Master Protein	Q14192	Four and a half LIM domains protein 2 [OS=Homo sapiens]	0	4.664	3	1	2	1	279	32.2	7.55	3.8	1	1
FALSE	High	Master Protein	Q13547	histone deacetylase 1 [OS=Homo sapiens]	0	4.658	4	2	2	1	482	55.1	5.48	1.94	2	1
FALSE	High	Master Protein	Q92979	Ribosomal RNA small subunit methyltransferase Nep1 [OS=Homo sapiens]	0	4.646	6	1	1	1	244	26.7	9.17	2.14	1	1
FALSE	High	Master Protein	Q2NL82	Pre-rRNA-processing protein TSR1 homolog [OS=Homo sapiens]	0	4.613	2	1	1	1	804	91.8	7.42	0	1	1
FALSE	High	Master Protein	Q9H0A0	RNA cytidine acetyltransferase [OS=Homo sapiens]	0	4.605	2	2	3	2	1025	115.7	8.27	0	2	1
FALSE	High	Master Protein	Q9UI30	Multifunctional methyltransferase subunit TRM112-like protein [OS=Homo sapiens]	0	4.581	11	1	1	1	125	14.2	5.26	1.64	1	1
FALSE	High	Master Protein	Q9NWB6	Arginine and glutamate-rich protein 1 [OS=Homo sapiens]	0	4.56	6	2	4	2	273	33.2	10.35	0	2	1
FALSE	High	Master Protein	P52788-1	Spermine synthase [OS=Homo sapiens]	0	4.553	2	1	2	1	366	41.2	5.02	3.37	1	1
FALSE	High	Master Protein	Q9Y295	developmentally-regulated GTP-binding protein 1 [OS=Homo sapiens]	0	4.514	4	1	2	1	367	40.5	8.9	1.63	1	1
FALSE	High	Master Protein	Q5RKV6	Exosome complex component MTR3 [OS=Homo sapiens]	0	4.512	6	1	2	1	272	28.2	6.28	1.61	1	1
FALSE	High	Master Protein	P42224-1	Signal transducer and activator of transcription 1-alpha/beta [OS=Homo sapiens]	0	4.503	2	1	1	1	750	87.3	6.05	2.29	1	1
FALSE	High	Master Protein	P51580	Thiopurine S-methyltransferase [OS=Homo sapiens]	0	4.502	8	2	3	2	245	28.2	6.23	0	2	1
FALSE	High	Master Protein	Q9Y5J1	U3 small nucleolar RNA-associated protein 18 homolog [OS=Homo sapiens]	0	4.498	6	2	2	2	556	62	8.76	0	2	1
FALSE	High	Master Protein	Q9Y2L1-1	exosome complex exonuclease RRP44 [OS=Homo sapiens]	0	4.479	2	2	2	2	958	108.9	7.14	0	2	1
FALSE	High	Master Protein	Q9NR31	GTP-binding protein SAR1a [OS=Homo sapiens]	0	4.472	12	2	3	2	198	22.4	6.68	1.69	2	1
FALSE	High	Master Protein	Q01082-1	Spectrin beta chain, non-erythrocytic 1 [OS=Homo sapiens]	0	4.464	1	1	2	1	2364	274.4	5.57	0	1	1
FALSE	High	Master Protein	Q5D862	Filaggrin-2 [OS=Homo sapiens]	0	4.436	1	1	2	1	2391	247.9	8.31	1.66	1	1
FALSE	High	Master Protein	Q9HCY8	protein S100-A14 [OS=Homo sapiens]	0	4.419	14	1	1	1	104	11.7	5.24	0	1	1
FALSE	High	Master Protein	P63313	thymosin beta-10 [OS=Homo sapiens]	0	4.416	18	2	3	1	44	5	5.36	4.09	2	1
FALSE	High	Master Protein	Q99798	Aconitate hydratase, mitochondrial [OS=Homo sapiens]	0	4.407	3	2	2	2	780	85.4	7.61	3.66	2	1
FALSE	High	Master Protein	Q86UK7-1	E3 ubiquitin-protein ligase ZNF598 [OS=Homo sapiens]	0	4.388	1	1	2	1	904	98.6	8.4	1.81	1	1
FALSE	High	Master Protein	Q8WX92	Negative elongation factor B [OS=Homo sapiens]	0	4.385	2	1	2	1	580	65.7	6.13	1.93	1	1
FALSE	High	Master Protein	P11047	Laminin subunit gamma-1 [OS=Homo sapiens]	0	4.348	1	1	1	1	1609	177.5	5.12	0	1	1
FALSE	High	Master Protein	P30533	alpha-2-macroglobulin receptor-associated protein [OS=Homo sapiens]	0	4.344	3	1	2	1	357	41.4	8.78	4.27	1	1
FALSE	High	Master Protein	P61916	Epididymal secretory protein E1 [OS=Homo sapiens]	0	4.301	17	2	2	2	151	16.6	7.65	1.71	2	1
FALSE	High	Master Protein	Q9P0V9	septin-10 [OS=Homo sapiens]	0	4.298	2	1	1	1	454	52.6	6.8	0	1	1
FALSE	High	Master Protein	P49750-1	YLP motif-containing protein 1 [OS=Homo sapiens]	0	4.298	1	1	1	1	1951	219.8	6.57	0	1	1
FALSE	High	Master Protein	P28072	Proteasome subunit beta type-6 [OS=Homo sapiens]	0	4.295	9	2	2	2	239	25.3	4.92	1.84	2	1
FALSE	High	Master Protein	P22307-1	Non-specific lipid-transfer protein [OS=Homo sapiens]	0	4.289	2	1	2	1	547	59	6.89	0	1	1
FALSE	High	Master Protein	P52926-1	high mobility group protein HMGI-C [OS=Homo sapiens]	0	4.28	32	2	3	2	109	11.8	10.62	0	2	1
FALSE	High	Master Protein	P63218	guanine nucleotide-binding protein g(i)/g(s)/g(o) subunit gamma-5 [OS=Homo sapiens]	0	4.264	13	1	1	1	68	7.3	9.85	1.84	1	1
FALSE	High	Master Protein	Q9BPX5	actin-related protein 2/3 complex subunit 5-like protein [OS=Homo sapiens]	0	4.247	8	1	1	1	153	16.9	6.6	2.27	1	1
FALSE	High	Master Protein	P22059	Oxysterol-binding protein 1 [OS=Homo sapiens]	0	4.238	2	1	1	1	807	89.4	7.3	0	1	1
FALSE	High	Master Protein	Q9UBQ7	Glyoxylate reductase/hydroxypyruvate reductase [OS=Homo sapiens]	0	4.235	7	1	1	1	328	35.6	7.39	0	1	1
FALSE	High	Master Protein	P56385	ATP synthase subunit e, mitochondrial [OS=Homo sapiens]	0	4.233	14	1	2	1	69	7.9	9.35	1.72	1	1
FALSE	High	Master Protein	Q9UBX3	Mitochondrial dicarboxylate carrier [OS=Homo sapiens]	0	4.217	9	2	2	2	287	31.3	9.54	0	2	1
FALSE	High	Master Protein	P06703	protein S100-A6 [OS=Homo sapiens]	0	4.159	18	2	3	2	90	10.2	5.48	1.69	2	1
FALSE	High	Master Protein	Q15459	splicing factor 3A subunit 1 [OS=Homo sapiens]	0	4.156	3	2	2	2	793	88.8	5.22	0	2	1
FALSE	High	Master Protein	Q12792-2	Twinfilin-1 [OS=Homo sapiens]	0	4.126	8	2	2	2	350	40.3	6.96	0	2	1
FALSE	High	Master Protein	P46977	Dolichyl-diphosphooligosaccharide--protein glycosyltransferase subunit STT3A [OS=Homo sapiens]	0	4.113	2	1	2	1	705	80.5	8.07	2.23	1	1
FALSE	High	Master Protein	Q99497	protein/nucleic acid deglycase DJ-1 [OS=Homo sapiens]	0	4.1	12	2	3	2	189	19.9	6.79	0	2	1
FALSE	High	Master Protein	P25788-1	Proteasome subunit alpha type-3 [OS=Homo sapiens]	0	4.057	7	2	3	2	255	28.4	5.33	1.75	2	1
FALSE	High	Master Protein	P29590	Protein PML [OS=Homo sapiens]	0	4.056	1	1	2	1	882	97.5	6.21	1.79	1	1
FALSE	High	Master Protein	Q16836-1	Hydroxyacyl-coenzyme A dehydrogenase, mitochondrial [OS=Homo sapiens]	0	4.039	11	2	3	2	314	34.3	8.85	0	2	1
FALSE	High	Master Protein	Q9NTZ6	RNA-binding protein 12 [OS=Homo sapiens]	0	4.036	1	1	1	1	932	97.3	8.63	0	1	1
FALSE	High	Master Protein	P40763	Signal transducer and activator of transcription 3 [OS=Homo sapiens]	0	4.027	3	1	2	1	770	88	6.3	2.3	1	1
FALSE	High	Master Protein	Q14061	cytochrome C oxidase copper chaperone [OS=Homo sapiens]	0	4.024	32	2	3	2	63	6.9	7.24	3.92	2	1
FALSE	High	Master Protein	Q9Y6E0	Serine/threonine-protein kinase 24 [OS=Homo sapiens]	0	4.017	4	2	3	1	443	49.3	5.69	0	2	1
FALSE	High	Master Protein	Q8TCT9-1	Minor histocompatibility antigen H13 [OS=Homo sapiens]	0	3.997	3	1	2	1	377	41.5	6.43	3.73	1	1
FALSE	High	Master Protein	Q92599-1	Septin-8 [OS=Homo sapiens]	0	3.993	5	2	2	1	483	55.7	6.28	1.87	2	1
FALSE	High	Master Protein	Q9Y3B2	Exosome complex component csl4 [OS=Homo sapiens]	0	3.965	6	1	3	1	195	21.4	8.24	1.87	1	1
FALSE	High	Master Protein	Q8N0X7	Spartin [OS=Homo sapiens]	0	3.917	2	1	1	1	666	72.8	5.91	0	1	1
FALSE	High	Master Protein	P00492	Hypoxanthine-guanine phosphoribosyltransferase [OS=Homo sapiens]	0	3.912	11	2	3	2	218	24.6	6.68	0	2	1
FALSE	High	Master Protein	Q15125	3-beta-hydroxysteroid-delta(8),delta(7)-isomerase [OS=Homo sapiens]	0	3.9	5	1	1	1	230	26.3	7.9	2.55	1	1
FALSE	High	Master Protein	O14579-1	coatomer subunit epsilon [OS=Homo sapiens]	0	3.897	3	1	1	1	308	34.5	5.12	1.88	1	1
FALSE	High	Master Protein	Q9UDY2	Tight junction protein ZO-2 [OS=Homo sapiens]	0	3.876	2	2	2	2	1190	133.9	7.4	0	2	1
FALSE	High	Master Protein	Q9Y421-1	Protein FAM32A [OS=Homo sapiens]	0	3.866	12	1	1	1	112	13.2	9.99	0	1	1
FALSE	High	Master Protein	Q8IXM3	39S ribosomal protein L41, mitochondrial [OS=Homo sapiens]	0	3.858	7	1	1	1	137	15.4	9.57	0	1	1
FALSE	High	Master Protein	P50416	Carnitine O-palmitoyltransferase 1, liver isoform [OS=Homo sapiens]	0	3.84	2	1	1	1	773	88.3	8.65	0	1	1
FALSE	High	Master Protein	P11233	Ras-related protein Ral-A [OS=Homo sapiens]	0	3.834	7	1	1	1	206	23.6	7.11	0	1	1
FALSE	High	Master Protein	O75955	Flotillin-1 [OS=Homo sapiens]	0	3.831	3	1	2	1	427	47.3	7.49	0	1	1
FALSE	High	Master Protein	Q9NZM5	ribosome biogenesis protein NOP53 [OS=Homo sapiens]	0	3.828	4	1	1	1	478	54.4	10.32	0	1	1
FALSE	High	Master Protein	P04054	Phospholipase A2 [OS=Homo sapiens]	0	3.804	5	1	2	1	148	16.3	7.85	4.27	1	1
FALSE	High	Master Protein	O95793	double-stranded RNA-binding protein Staufen homolog 1 [OS=Homo sapiens]	0	3.793	2	1	1	1	577	63.1	9.44	0	1	1
FALSE	High	Master Protein	Q9NYL9	tropomodulin-3 [OS=Homo sapiens]	0	3.788	3	1	2	1	352	39.6	5.19	0	1	1
FALSE	High	Master Protein	Q14444-1	Caprin-1 [OS=Homo sapiens]	0	3.732	2	1	1	1	709	78.3	5.25	1.81	1	1
FALSE	High	Master Protein	P35237	serpin B6 [OS=Homo sapiens]	0	3.712	3	1	1	1	376	42.6	5.27	2.07	1	1
FALSE	High	Master Protein	O14776-1	Transcription elongation regulator 1 [OS=Homo sapiens]	0	3.709	1	1	2	1	1098	123.8	8.65	4.08	1	1
FALSE	High	Master Protein	O75844	caax prenyl protease 1 homolog [OS=Homo sapiens]	0	3.704	2	1	2	1	475	54.8	7.49	1.9	1	1
FALSE	High	Master Protein	P35658-1	Nuclear pore complex protein Nup214 [OS=Homo sapiens]	0	3.7	1	1	2	1	2090	213.5	7.47	0	1	1
FALSE	High	Master Protein	Q96QD8	sodium-coupled neutral amino acid transporter 2 [OS=Homo sapiens]	0	3.692	4	1	2	1	506	56	8	0	1	1
FALSE	High	Master Protein	O75153	Clustered mitochondria protein homolog [OS=Homo sapiens]	0	3.676	1	2	2	2	1309	146.6	6.13	0	2	1
FALSE	High	Master Protein	Q9H7M9	V-type immunoglobulin domain-containing suppressor of T-cell activation [OS=Homo sapiens]	0	3.675	3	1	2	1	311	33.9	6.95	1.64	1	1
FALSE	High	Master Protein	Q96DA6	mitochondrial import inner membrane translocase subunit TIM14 [OS=Homo sapiens]	0	3.673	12	1	3	1	116	12.5	10.1	5.37	1	1
FALSE	High	Master Protein	Q9UKV3-1	Apoptotic chromatin condensation inducer in the nucleus [OS=Homo sapiens]	0	3.653	2	2	2	2	1341	151.8	6.43	0	2	1
FALSE	High	Master Protein	P54727	UV excision repair protein RAD23 homolog B [OS=Homo sapiens]	0	3.651	9	2	2	2	409	43.1	4.84	0	2	1
FALSE	High	Master Protein	Q86X55	Histone-arginine methyltransferase CARM1 [OS=Homo sapiens]	0	3.62	3	2	3	2	608	65.8	6.73	1.79	2	1
FALSE	High	Master Protein	O00151	PDZ and LIM domain protein 1 [OS=Homo sapiens]	0	3.601	3	1	1	1	329	36	7.02	2.23	1	1
FALSE	High	Master Protein	P61619	Protein transport protein Sec61 subunit alpha isoform 1 [OS=Homo sapiens]	0	3.597	2	1	2	1	476	52.2	8.06	4.29	1	1
FALSE	High	Master Protein	Q3ZCQ8	Mitochondrial import inner membrane translocase subunit TIM50 [OS=Homo sapiens]	0	3.578	2	1	2	1	353	39.6	8.37	3.48	1	1
FALSE	High	Master Protein	P84101-1	Small EDRK-rich factor 2 [OS=Homo sapiens]	0	3.563	14	1	2	1	59	6.9	10.45	1.89	1	1
FALSE	High	Master Protein	O43402	ER membrane protein complex subunit 8 [OS=Homo sapiens]	0	3.547	4	1	1	1	210	23.8	6.4	0	1	1
FALSE	High	Master Protein	Q9NX63	MICOS complex subunit MIC19 [OS=Homo sapiens]	0	3.547	4	1	1	1	227	26.1	8.28	2.03	1	1
FALSE	High	Master Protein	Q13442	28 kDa heat- and acid-stable phosphoprotein [OS=Homo sapiens]	0	3.536	10	1	1	1	181	20.6	8.87	0	1	1
FALSE	High	Master Protein	P62891	60S ribosomal protein L39 [OS=Homo sapiens]	0	3.53	20	1	4	1	51	6.4	12.56	9.58	1	1
FALSE	High	Master Protein	Q14739	Lamin-B receptor [OS=Homo sapiens]	0	3.53	2	1	1	1	615	70.7	9.36	1.78	1	1
FALSE	High	Master Protein	P16949-1	Stathmin [OS=Homo sapiens]	0	3.501	7	1	1	1	149	17.3	5.97	1.78	1	1
FALSE	High	Master Protein	Q9BV38	WD repeat-containing protein 18 [OS=Homo sapiens]	0	3.496	2	1	2	1	432	47.4	6.7	1.66	1	1
FALSE	High	Master Protein	Q14694	Ubiquitin carboxyl-terminal hydrolase 10 [OS=Homo sapiens]	0	3.481	2	1	1	1	798	87.1	5.31	1.77	1	1
FALSE	High	Master Protein	P78406	mRNA export factor [OS=Homo sapiens]	0	3.468	2	1	1	1	368	40.9	7.83	2.08	1	1
FALSE	High	Master Protein	Q9UL46	proteasome activator complex subunit 2 [OS=Homo sapiens]	0	3.463	4	1	1	1	239	27.4	5.73	2.22	1	1
FALSE	High	Master Protein	P09496-1	clathrin light chain A [OS=Homo sapiens]	0	3.45	4	1	1	1	248	27.1	4.51	1.64	1	1
FALSE	High	Master Protein	Q9HC07	Transmembrane protein 165 [OS=Homo sapiens]	0	3.449	8	1	1	1	324	34.9	7.02	2.1	1	1
FALSE	High	Master Protein	Q9Y2T2	ap-3 complex subunit mu-1 [OS=Homo sapiens]	0	3.405	3	1	2	1	418	46.9	6.93	0	1	1
FALSE	High	Master Protein	P62861	40S ribosomal protein S30 [OS=Homo sapiens]	0	3.393	17	1	2	1	59	6.6	12.15	3.38	1	1
FALSE	High	Master Protein	Q02750	Dual specificity mitogen-activated protein kinase kinase 1 [OS=Homo sapiens]	0	3.388	3	1	1	1	393	43.4	6.62	2.12	1	1
FALSE	High	Master Protein	Q9Y6G9	Cytoplasmic dynein 1 light intermediate chain 1 [OS=Homo sapiens]	0	3.373	2	1	1	1	523	56.5	6.42	0	1	1
FALSE	High	Master Protein	P62158	Calmodulin [OS=Homo sapiens]	0	3.354	11	1	1	1	149	16.8	4.22	1.68	1	1
FALSE	High	Master Protein	Q8IYB3	Serine/arginine repetitive matrix protein 1 [OS=Homo sapiens]	0	3.344	1	1	2	1	904	102.3	11.84	0	1	1
FALSE	High	Master Protein	Q14964	Ras-related protein Rab-39A [OS=Homo sapiens]	0	3.287	5	1	2	1	217	25	7.65	4.39	1	1
FALSE	High	Master Protein	Q9BQA1	Methylosome protein 50 [OS=Homo sapiens]	0	3.276	4	1	1	1	342	36.7	5.17	0	1	1
FALSE	High	Master Protein	P60468	protein transport protein Sec61 subunit beta [OS=Homo sapiens]	0	3.27	10	1	2	1	96	10	11.56	0	1	1
FALSE	High	Master Protein	P25789	Proteasome subunit alpha type-4 [OS=Homo sapiens]	0	3.205	3	1	2	1	261	29.5	7.72	3.72	1	1
FALSE	High	Master Protein	O15260-1	surfeit locus protein 4 [OS=Homo sapiens]	0	3.191	4	1	2	1	269	30.4	7.78	1.86	1	1
FALSE	High	Master Protein	Q13177	Serine/threonine-protein kinase PAK 2 [OS=Homo sapiens]	0	3.181	2	1	2	1	524	58	5.96	0	1	1
FALSE	High	Master Protein	Q9H0D6-1	5'-3' exoribonuclease 2 [OS=Homo sapiens]	0	3.178	1	1	2	1	950	108.5	7.47	0	1	1
FALSE	High	Master Protein	P98172	ephrin-B1 [OS=Homo sapiens]	0	3.178	5	1	1	1	346	38	8.94	0	1	1
FALSE	High	Master Protein	P14174	Macrophage Migration inhibitory factor [OS=Homo sapiens]	0	3.17	14	2	4	2	115	12.5	7.88	6.46	2	1
FALSE	High	Master Protein	P36543	V-type proton ATPase subunit E 1 [OS=Homo sapiens]	0	3.167	4	1	1	1	226	26.1	8	0	1	1
FALSE	High	Master Protein	Q9Y3C6	Peptidyl-prolyl cis-trans isomerase-like 1 [OS=Homo sapiens]	0	3.152	6	1	2	1	166	18.2	7.99	3.58	1	1
FALSE	High	Master Protein	P01116	GTPase KRas [OS=Homo sapiens]	0	3.141	6	1	1	1	189	21.6	6.77	1.95	1	1
FALSE	High	Master Protein	O75821	Eukaryotic translation initiation factor 3 subunit G [OS=Homo sapiens]	0	3.134	3	1	2	1	320	35.6	6.13	0	1	1
FALSE	High	Master Protein	P61289-1	Proteasome activator complex subunit 3 [OS=Homo sapiens]	0	3.127	8	2	3	2	254	29.5	5.95	0	2	1
FALSE	High	Master Protein	O95347-1	structural maintenance of chromosomes protein 2 [OS=Homo sapiens]	0	3.112	1	1	1	1	1197	135.6	8.43	0	1	1
FALSE	High	Master Protein	O96008	Mitochondrial import receptor subunit TOM40 homolog [OS=Homo sapiens]	0	3.101	4	1	1	1	361	37.9	7.25	0	1	1
FALSE	High	Master Protein	Q92734-1	Protein TFG [OS=Homo sapiens]	0	3.098	3	1	1	1	400	43.4	5.1	0	1	1
FALSE	High	Master Protein	O00479	High mobility group nucleosome-binding domain-containing protein 4 [OS=Homo sapiens]	0	3.084	19	2	3	2	90	9.5	10.48	4.21	2	1
FALSE	High	Master Protein	Q15773	Myeloid leukemia factor 2 [OS=Homo sapiens]	0	3.075	4	1	2	1	248	28.1	6.9	0	1	1
FALSE	High	Master Protein	Q71RC2	La-related protein 4 [OS=Homo sapiens]	0	3.066	4	2	2	2	724	80.5	6.61	0	2	1
FALSE	High	Master Protein	P67870	Casein kinase II subunit beta [OS=Homo sapiens]	0	3.062	5	1	1	1	215	24.9	5.55	1.84	1	1
FALSE	High	Master Protein	Q99426	tubulin-folding cofactor B [OS=Homo sapiens]	0	3.059	4	1	1	1	244	27.3	5.15	0	1	1
FALSE	High	Master Protein	Q9Y3B4	Splicing factor 3B subunit 6 [OS=Homo sapiens]	0	3.058	18	2	2	2	125	14.6	9.38	0	2	1
FALSE	High	Master Protein	Q9BZX2-1	Uridine-cytidine kinase 2 [OS=Homo sapiens]	0	3.052	3	1	1	1	261	29.3	6.7	1.99	1	1
FALSE	High	Master Protein	Q16531	DNA damage-binding protein 1 [OS=Homo sapiens]	0	3.051	3	1	1	1	1140	126.9	5.26	0	1	1
FALSE	High	Master Protein	Q8TEA8	D-aminoacyl-tRNA deacylase 1 [OS=Homo sapiens]	0	3.047	7	1	1	1	209	23.4	8.24	0	1	1
FALSE	High	Master Protein	Q8WUD1	Ras-related protein Rab-2B [OS=Homo sapiens]	0	3.042	5	1	1	1	216	24.2	7.83	0	1	1
FALSE	High	Master Protein	P54920	alpha-soluble nsf attachment protein [OS=Homo sapiens]	0	3.027	5	1	1	1	295	33.2	5.36	0	1	1
FALSE	High	Master Protein	P61326	Protein mago nashi homolog [OS=Homo sapiens]	0	3.002	11	2	2	2	146	17.2	6.11	0	2	1
FALSE	High	Master Protein	P55809	Succinyl-CoA:3-ketoacid coenzyme A transferase 1, mitochondrial [OS=Homo sapiens]	0	2.994	2	1	1	1	520	56.1	7.46	0	1	1
FALSE	High	Master Protein	P28070	Proteasome subunit beta type-4 [OS=Homo sapiens]	0	2.99	4	1	2	1	264	29.2	5.97	0	1	1
FALSE	High	Master Protein	O43237	Cytoplasmic dynein 1 light intermediate chain 2 [OS=Homo sapiens]	0	2.978	2	1	1	1	492	54.1	6.38	0	1	1
FALSE	High	Master Protein	O60573	eukaryotic translation initiation factor 4E type 2 [OS=Homo sapiens]	0	2.945	4	1	1	1	245	28.3	8.88	0	1	1
FALSE	High	Master Protein	Q96E11	Ribosome-recycling factor, mitochondrial [OS=Homo sapiens]	0	2.938	3	1	1	1	262	29.3	9.79	1.81	1	1
FALSE	High	Master Protein	P62304	small nuclear ribonucleoprotein E [OS=Homo sapiens]	0	2.93	12	1	1	1	92	10.8	9.44	1.88	1	1
FALSE	High	Master Protein	Q9UKY7	Protein CDV3 homolog [OS=Homo sapiens]	0	2.92	12	2	2	2	258	27.3	6.4	0	2	1
FALSE	High	Master Protein	P33947-1	ER lumen protein-retaining receptor 2 [OS=Homo sapiens]	0	2.912	4	1	1	1	212	24.4	8.72	1.63	1	1
FALSE	High	Master Protein	Q15813	Tubulin-specific chaperone E [OS=Homo sapiens]	0	2.911	4	2	2	2	527	59.3	6.76	0	2	1
FALSE	High	Master Protein	P61960	Ubiquitin-fold modifier 1 [OS=Homo sapiens]	0	2.891	42	2	2	2	85	9.1	9.31	0	2	1
FALSE	High	Master Protein	P49720	proteasome subunit beta type-3 [OS=Homo sapiens]	0	2.884	9	1	1	1	205	22.9	6.55	0	1	1
FALSE	High	Master Protein	Q14166	Tubulin--tyrosine ligase-like protein 12 [OS=Homo sapiens]	0	2.88	2	1	1	1	644	74.4	5.53	0	1	1
FALSE	High	Master Protein	Q13242	serine/arginine-rich splicing factor 9 [OS=Homo sapiens]	0	2.864	5	1	1	1	221	25.5	8.65	1.79	1	1
FALSE	High	Master Protein	Q01844	RNA-binding protein EWS [OS=Homo sapiens]	0	2.85	2	1	1	1	656	68.4	9.33	0	1	1
FALSE	High	Master Protein	O43290	U4/U6.U5 tri-snRNP-associated protein 1 [OS=Homo sapiens]	0	2.849	3	1	1	1	800	90.2	6.13	0	1	1
FALSE	High	Master Protein	P84090	Enhancer of rudimentary homolog [OS=Homo sapiens]	0	2.836	11	1	2	1	104	12.3	5.92	0	1	1
FALSE	High	Master Protein	O95202-1	mitochondrial proton/calcium exchanger protein [OS=Homo sapiens]	0	2.833	2	1	1	1	739	83.3	6.7	0	1	1
FALSE	High	Master Protein	Q14562	ATP-dependent RNA helicase dhx8 [OS=Homo sapiens]	0	2.829	1	2	3	1	1220	139.2	8.32	0	2	1
FALSE	High	Master Protein	Q8WXF1	Paraspeckle component 1 [OS=Homo sapiens]	0	2.818	3	2	3	1	523	58.7	6.67	0	2	1
FALSE	High	Master Protein	O95801	Tetratricopeptide repeat protein 4 [OS=Homo sapiens]	0	2.811	3	1	1	1	387	44.7	5.6	0	1	1
FALSE	High	Master Protein	Q9NT62	ubiquitin-like-conjugating enzyme ATG3 [OS=Homo sapiens]	0	2.809	4	1	1	1	314	35.8	4.74	0	1	1
FALSE	High	Master Protein	P42285	Superkiller viralicidic activity 2-like 2 [OS=Homo sapiens]	0	2.799	1	1	1	1	1042	117.7	6.52	0	1	1
FALSE	High	Master Protein	O60488-1	Long-chain-fatty-acid--CoA ligase 4 [OS=Homo sapiens]	0	2.797	4	2	2	1	711	79.1	8.38	0	2	1
FALSE	High	Master Protein	P13995	Bifunctional methylenetetrahydrofolate dehydrogenase/cyclohydrolase, mitochondrial [OS=Homo sapiens]	0	2.78	3	1	1	1	350	37.9	8.73	0	1	1
FALSE	High	Master Protein	Q8NI36	WD repeat-containing protein 36 [OS=Homo sapiens]	0	2.764	1	1	1	1	951	105.3	7.53	0	1	1
FALSE	High	Master Protein	P48163	NADP-dependent malic enzyme [OS=Homo sapiens]	0	2.757	2	1	2	1	572	64.1	6.13	3.46	1	1
FALSE	High	Master Protein	Q7Z739	YTH domain-containing family protein 3 [OS=Homo sapiens]	0	2.757	3	1	1	1	585	63.8	9.04	0	1	1
FALSE	High	Master Protein	Q9BYD2	39S ribosomal protein L9, mitochondrial [OS=Homo sapiens]	0	2.752	3	1	1	1	267	30.2	10.08	0	1	1
FALSE	High	Master Protein	P56545	c-terminal-binding protein 2 [OS=Homo sapiens]	0	2.751	2	1	2	1	445	48.9	6.95	3.67	1	1
FALSE	High	Master Protein	P40938	replication factor C subunit 3 [OS=Homo sapiens]	0	2.745	4	1	1	1	356	40.5	8.34	0	1	1
FALSE	High	Master Protein	Q00059	Transcription factor A, mitochondrial [OS=Homo sapiens]	0	2.739	4	1	2	1	246	29.1	9.72	0	1	1
FALSE	High	Master Protein	Q15637	Splicing factor 1 [OS=Homo sapiens]	0	2.738	2	1	1	1	639	68.3	8.98	0	1	1
FALSE	High	Master Protein	P62328	Thymosin beta-4 [OS=Homo sapiens]	0	2.734	30	2	2	1	44	5.1	5.06	2.11	2	1
FALSE	High	Master Protein	Q6P1J9	Parafibromin [OS=Homo sapiens]	0	2.727	2	1	2	1	531	60.5	9.61	0	1	1
FALSE	High	Master Protein	P51965-1	Ubiquitin-conjugating enzyme E2 E1 [OS=Homo sapiens]	0	2.721	9	1	1	1	193	21.4	8.53	0	1	1
FALSE	High	Master Protein	Q8TB61	Adenosine 3'-phospho 5'-phosphosulfate transporter 1 [OS=Homo sapiens]	0	2.703	3	1	1	1	432	47.5	9.16	0	1	1
FALSE	High	Master Protein	O75489	NADH dehydrogenase [ubiquinone] iron-sulfur protein 3, mitochondrial [OS=Homo sapiens]	0	2.692	5	1	2	1	264	30.2	7.5	0	1	1
FALSE	High	Master Protein	Q9Y5X1	Sorting nexin-9 [OS=Homo sapiens]	0	2.69	2	1	1	1	595	66.6	5.58	0	1	1
FALSE	High	Master Protein	Q9Y508-1	E3 ubiquitin-protein ligase RNF114 [OS=Homo sapiens]	0	2.677	5	1	1	1	228	25.7	7.25	0	1	1
FALSE	High	Master Protein	Q5T1J5	Putative coiled-coil-helix-coiled-coil-helix domain-containing protein CHCHD2P9, mitochondrial [OS=Homo sapiens]	0	2.675	19	1	1	1	151	15.5	9.89	0	1	1
FALSE	High	Master Protein	Q6IBS0	Twinfilin-2 [OS=Homo sapiens]	0	2.667	4	1	1	1	349	39.5	6.84	0	1	1
FALSE	High	Master Protein	P05109	Protein S100-A8 [OS=Homo sapiens]	0	2.649	12	1	1	1	93	10.8	7.03	0	1	1
FALSE	High	Master Protein	Q7L576-1	cytoplasmic FMR1-interacting protein 1 [OS=Homo sapiens]	0	2.639	1	1	1	1	1253	145.1	6.9	0	1	1
FALSE	High	Master Protein	Q92552	28S ribosomal protein S27, mitochondrial [OS=Homo sapiens]	0	2.635	5	2	2	2	414	47.6	6.18	0	2	1
FALSE	High	Master Protein	Q92572	AP-3 complex subunit sigma-1 [OS=Homo sapiens]	0	2.635	6	1	2	1	193	21.7	5.39	0	1	1
FALSE	High	Master Protein	Q9BT78	COP9 signalosome complex subunit 4 [OS=Homo sapiens]	0	2.628	2	1	2	1	406	46.2	5.83	0	1	1
FALSE	High	Master Protein	P63220	40S ribosomal protein S21 [OS=Homo sapiens]	0	2.619	11	1	4	1	83	9.1	8.5	5.59	1	1
FALSE	High	Master Protein	Q01085	Nucleolysin TIAR [OS=Homo sapiens]	0	2.608	2	1	1	1	375	41.6	7.74	0	1	1
FALSE	High	Master Protein	P43246-1	DNA mismatch repair protein MSH2 [OS=Homo sapiens]	0	2.606	1	1	1	1	934	104.7	5.77	0	1	1
FALSE	High	Master Protein	O75175	CCR4-NOT transcription complex subunit 3 [OS=Homo sapiens]	0	2.598	1	1	1	1	753	81.8	6.2	0	1	1
FALSE	High	Master Protein	Q13637	Ras-related protein Rab-32 [OS=Homo sapiens]	0	2.597	4	1	1	1	225	25	6.54	0	1	1
FALSE	High	Master Protein	P15927-1	Replication protein A 32 kDa subunit [OS=Homo sapiens]	0	2.594	3	1	1	1	270	29.2	6.15	0	1	1
FALSE	High	Master Protein	O94826	Mitochondrial import receptor subunit TOM70 [OS=Homo sapiens]	0	2.587	2	1	1	1	608	67.4	7.12	1.67	1	1
FALSE	High	Master Protein	O75436-1	Vacuolar protein sorting-associated protein 26A [OS=Homo sapiens]	0	2.587	3	1	1	1	327	38.1	6.57	0	1	1
FALSE	High	Master Protein	Q9NUQ3-1	Gamma-taxilin [OS=Homo sapiens]	0	2.56	2	1	1	1	528	60.5	7.52	0	1	1
FALSE	High	Master Protein	P14678-1	Small nuclear ribonucleoprotein-associated proteins B and B' [OS=Homo sapiens]	0	2.551	3	1	2	1	240	24.6	11.19	0	1	1
FALSE	High	Master Protein	O75323-1	Protein NipSnap homolog 2 [OS=Homo sapiens]	0	2.548	3	1	1	1	286	33.7	9.36	0	1	1
FALSE	High	Master Protein	Q7LBR1	Charged multivesicular body protein 1b [OS=Homo sapiens]	0	2.525	5	1	1	1	199	22.1	8.1	0	1	1
FALSE	High	Master Protein	P01034	Cystatin-C [OS=Homo sapiens]	0.001	2.518	8	1	1	1	146	15.8	8.75	0	1	1
FALSE	High	Master Protein	Q8WUM0	Nuclear pore complex protein Nup133 [OS=Homo sapiens]	0.001	2.513	1	1	1	1	1156	128.9	5.1	0	1	1
FALSE	High	Master Protein	Q96C36	Pyrroline-5-carboxylate reductase 2 [OS=Homo sapiens]	0.001	2.513	3	1	2	1	320	33.6	7.77	0	1	1
FALSE	High	Master Protein	P07108	acyl-CoA-binding protein [OS=Homo sapiens]	0.001	2.501	18	1	1	1	87	10	6.57	0	1	1
FALSE	High	Master Protein	Q9UQB8	Brain-specific angiogenesis inhibitor 1-associated protein 2 [OS=Homo sapiens]	0.001	2.493	3	2	2	2	552	60.8	8.9	0	2	1
FALSE	High	Master Protein	Q9NQC3	Reticulon-4 [OS=Homo sapiens]	0.001	2.484	2	2	2	2	1192	129.9	4.5	1.64	2	1
FALSE	High	Master Protein	Q99961	Endophilin-A2 [OS=Homo sapiens]	0.001	2.478	3	1	1	1	368	41.5	5.43	0	1	1
FALSE	High	Master Protein	Q02809	Procollagen-lysine,2-oxoglutarate 5-dioxygenase 1 [OS=Homo sapiens]	0.001	2.476	2	1	1	1	727	83.5	6.95	0	1	1
FALSE	High	Master Protein	P23229-1	integrin alpha-6 [OS=Homo sapiens]	0.001	2.476	2	2	2	2	1130	126.5	6.61	0	2	1
FALSE	High	Master Protein	O95399	Urotensin-2 [OS=Homo sapiens]	0.001	2.476	6	1	2	1	124	14.3	7.8	1.75	1	1
FALSE	High	Master Protein	Q658Y4	Protein FAM91A1 [OS=Homo sapiens]	0.001	2.474	1	1	1	1	838	93.9	6.39	0	1	1
FALSE	High	Master Protein	O60832-1	H/ACA ribonucleoprotein complex subunit 4 [OS=Homo sapiens]	0.001	2.469	2	1	1	1	514	57.6	9.42	0	1	1
FALSE	High	Master Protein	Q8TEX9-1	Importin-4 [OS=Homo sapiens]	0.001	2.466	1	1	1	1	1081	118.6	4.96	0	1	1
FALSE	High	Master Protein	O43615	Mitochondrial import inner membrane translocase subunit TIM44 [OS=Homo sapiens]	0.001	2.437	5	2	2	2	452	51.3	8.32	0	2	1
FALSE	High	Master Protein	P02765	Alpha-2-HS-glycoprotein [OS=Homo sapiens]	0.001	2.436	2	1	1	1	367	39.3	5.72	1.7	1	1
FALSE	High	Master Protein	Q01970-1	1-phosphatidylinositol 4,5-bisphosphate phosphodiesterase beta-3 [OS=Homo sapiens]	0.001	2.426	1	1	2	1	1234	138.7	5.9	0	1	1
FALSE	High	Master Protein	Q10713	Mitochondrial-processing peptidase subunit alpha [OS=Homo sapiens]	0.001	2.42	2	1	2	1	525	58.2	6.92	0	1	1
FALSE	High	Master Protein	Q14839	Chromodomain-helicase-DNA-binding protein 4 [OS=Homo sapiens]	0.001	2.414	1	1	1	1	1912	217.9	5.86	0	1	1
FALSE	High	Master Protein	Q5VW32	BRO1 domain-containing protein BROX [OS=Homo sapiens]	0.001	2.412	3	1	1	1	411	46.4	7.65	0	1	1
FALSE	High	Master Protein	Q9GZT3-1	SRA stem-loop-interacting RNA-binding protein, mitochondrial [OS=Homo sapiens]	0.001	2.405	9	1	1	1	109	12.3	10.24	1.64	1	1
FALSE	High	Master Protein	P38606	V-type proton ATPase catalytic subunit A [OS=Homo sapiens]	0.001	2.399	2	1	2	1	617	68.3	5.52	0	1	1
FALSE	High	Master Protein	Q00534	Cyclin-dependent kinase 6 [OS=Homo sapiens]	0.001	2.378	3	1	2	1	326	36.9	6.46	0	1	1
FALSE	High	Master Protein	P61956	small ubiquitin-related modifier 2 [OS=Homo sapiens]	0.001	2.377	11	1	1	1	95	10.9	5.5	0	1	1
FALSE	High	Master Protein	P07741-1	Adenine phosphoribosyltransferase [OS=Homo sapiens]	0.001	2.346	6	1	1	1	180	19.6	6.02	2.11	1	1
FALSE	High	Master Protein	Q12769	nuclear pore complex protein Nup160 [OS=Homo sapiens]	0.001	2.338	1	1	2	1	1436	162	5.5	0	1	1
FALSE	High	Master Protein	Q16643	drebrin [OS=Homo sapiens]	0.001	2.33	3	1	1	1	649	71.4	4.45	0	1	1
FALSE	High	Master Protein	Q15392	Delta(24)-sterol reductase [OS=Homo sapiens]	0.001	2.33	2	1	2	1	516	60.1	8.16	0	1	1
FALSE	High	Master Protein	Q9H3K2	Growth hormone-inducible transmembrane protein [OS=Homo sapiens]	0.001	2.327	3	1	2	1	345	37.2	9.94	0	1	1
FALSE	High	Master Protein	P51636-1	Caveolin-2 [OS=Homo sapiens]	0.001	2.327	7	1	1	1	162	18.3	5.27	0	1	1
FALSE	High	Master Protein	Q16851	UTP--glucose-1-phosphate uridylyltransferase [OS=Homo sapiens]	0.001	2.316	2	1	1	1	508	56.9	8.15	0	1	1
FALSE	High	Master Protein	P20618	proteasome subunit beta type-1 [OS=Homo sapiens]	0.001	2.315	4	1	2	1	241	26.5	8.13	1.78	1	1
FALSE	High	Master Protein	P21283	V-type proton ATPase subunit C 1 [OS=Homo sapiens]	0.001	2.314	2	1	1	1	382	43.9	7.46	0	1	1
FALSE	High	Master Protein	P50281	Matrix metalloproteinase-14 [OS=Homo sapiens]	0.001	2.313	2	1	1	1	582	65.9	7.77	0	1	1
FALSE	High	Master Protein	O15027-1	Protein transport protein Sec16A [OS=Homo sapiens]	0.001	2.307	1	1	2	1	2179	233.4	5.63	0	1	1
FALSE	High	Master Protein	Q8NBJ5	Procollagen galactosyltransferase 1 [OS=Homo sapiens]	0.001	2.301	1	1	1	1	622	71.6	7.31	0	1	1
FALSE	High	Master Protein	Q9NSE4	Isoleucine--tRNA ligase, mitochondrial [OS=Homo sapiens]	0.001	2.291	1	1	2	1	1012	113.7	7.2	2.02	1	1
FALSE	High	Master Protein	Q86XP3-1	ATP-dependent RNA helicase DDX42 [OS=Homo sapiens]	0.001	2.27	1	1	1	1	938	102.9	7.02	0	1	1
FALSE	High	Master Protein	Q9UQE7	Structural maintenance of chromosomes protein 3 [OS=Homo sapiens]	0.001	2.269	1	1	2	1	1217	141.5	7.18	0	1	1
FALSE	High	Master Protein	Q9UNX4	WD repeat-containing protein 3 [OS=Homo sapiens]	0.001	2.263	1	1	1	1	943	106	6.64	0	1	1
FALSE	High	Master Protein	P55735-1	protein SEC13 homolog [OS=Homo sapiens]	0.001	2.262	3	1	1	1	322	35.5	5.48	1.71	1	1
FALSE	High	Master Protein	P62877	E3 ubiquitin-protein ligase RBX1 [OS=Homo sapiens]	0.001	2.262	7	1	2	1	108	12.3	6.96	0	1	1
FALSE	High	Master Protein	Q9BQE5	apolipoprotein L2 [OS=Homo sapiens]	0.002	2.241	3	1	2	1	337	37.1	6.74	0	1	1
FALSE	High	Master Protein	Q15427	Splicing factor 3b subunit 4 [OS=Homo sapiens]	0.002	2.241	3	1	1	1	424	44.4	8.56	0	1	1
FALSE	High	Master Protein	O60678	protein arginine N-methyltransferase 3 [OS=Homo sapiens]	0.002	2.239	2	1	3	1	531	59.8	5.35	0	1	1
FALSE	High	Master Protein	P67812	Signal peptidase complex catalytic subunit SEC11A [OS=Homo sapiens]	0.002	2.229	4	1	1	1	179	20.6	9.48	1.62	1	1
FALSE	High	Master Protein	Q96DG6	Carboxymethylenebutenolidase homolog [OS=Homo sapiens]	0.002	2.221	3	1	1	1	245	28	7.18	0	1	1
FALSE	High	Master Protein	Q13620-1	Isoform 2 of Cullin-4B [OS=Homo sapiens]	0.002	2.22	1	1	1	1	895	102.2	7.94	0	1	1
FALSE	High	Master Protein	Q9C0C2	182 kDa tankyrase-1-binding protein [OS=Homo sapiens]	0.002	2.219	1	1	1	1	1729	181.7	4.86	0	1	1
FALSE	High	Master Protein	Q9Y221-1	60S ribosome subunit biogenesis protein NIP7 homolog [OS=Homo sapiens]	0.002	2.191	17	2	2	2	180	20.4	8.51	0	2	1
FALSE	High	Master Protein	Q9HC38-2	Isoform 2 of Glyoxalase domain-containing protein 4 [OS=Homo sapiens]	0.002	2.191	3	1	2	1	298	33.2	5.6	0	1	1
FALSE	High	Master Protein	Q9UH65	Switch-associated protein 70 [OS=Homo sapiens]	0.002	2.185	2	1	1	1	585	69	5.87	0	1	1
FALSE	High	Master Protein	P62993	Growth factor receptor-bound protein 2 [OS=Homo sapiens]	0.002	2.178	4	1	1	1	217	25.2	6.32	0	1	1
FALSE	High	Master Protein	O60664-1	Perilipin-3 [OS=Homo sapiens]	0.002	2.175	3	1	1	1	434	47	5.44	0	1	1
FALSE	High	Master Protein	O95340	bifunctional 3'-phosphoadenosine 5'-phosphosulfate synthase 2 [OS=Homo sapiens]	0.002	2.167	1	1	1	1	614	69.5	8.03	0	1	1
FALSE	High	Master Protein	O76070	Gamma-synuclein [OS=Homo sapiens]	0.002	2.166	13	1	1	1	127	13.3	4.86	0	1	1
FALSE	High	Master Protein	O43396	Thioredoxin-like protein 1 [OS=Homo sapiens]	0.002	2.165	2	1	2	1	289	32.2	4.96	0	1	1
FALSE	High	Master Protein	P00966	Argininosuccinate synthase [OS=Homo sapiens]	0.002	2.162	2	1	1	1	412	46.5	8.02	0	1	1
FALSE	High	Master Protein	P23763	Vesicle-associated membrane protein 1 [OS=Homo sapiens]	0.002	2.155	6	1	2	1	118	12.9	6.65	1.7	1	1
FALSE	High	Master Protein	P05114	Non-histone chromosomal protein HMG-14 [OS=Homo sapiens]	0.002	2.155	10	1	1	1	100	10.7	9.6	0	1	1
FALSE	High	Master Protein	P61758	Prefoldin subunit 3 [OS=Homo sapiens]	0.002	2.154	4	1	1	1	197	22.6	7.11	1.75	1	1
FALSE	High	Master Protein	Q9HD42-1	Charged multivesicular body protein 1a [OS=Homo sapiens]	0.002	2.146	4	1	1	1	196	21.7	8.06	0	1	1
FALSE	High	Master Protein	O94804	Serine/threonine-protein kinase 10 [OS=Homo sapiens]	0.002	2.145	2	1	1	1	968	112.1	6.95	0	1	1
FALSE	High	Master Protein	Q13868	Exosome complex component Rrp4 [OS=Homo sapiens]	0.002	2.142	4	1	1	1	293	32.8	7.5	0	1	1
FALSE	High	Master Protein	Q9UBM7	7-dehydrocholesterol reductase [OS=Homo sapiens]	0.002	2.117	2	1	1	1	475	54.5	8.7	1.89	1	1
FALSE	High	Master Protein	Q27J81	Inverted formin-2 [OS=Homo sapiens]	0.002	2.113	2	1	1	1	1249	135.5	5.38	0	1	1
FALSE	High	Master Protein	Q8TEQ6	gem-associated protein 5 [OS=Homo sapiens]	0.002	2.109	1	1	1	1	1508	168.5	6.62	0	1	1
FALSE	High	Master Protein	P36551	Oxygen-dependent coproporphyrinogen-III oxidase, mitochondrial [OS=Homo sapiens]	0.002	2.107	4	1	2	1	454	50.1	8.25	0	1	1
FALSE	High	Master Protein	O14828	Secretory carrier-associated membrane protein 3 [OS=Homo sapiens]	0.002	2.105	4	1	1	1	347	38.3	7.64	0	1	1
FALSE	High	Master Protein	Q7Z417	Nuclear fragile X mental retardation-interacting protein 2 [OS=Homo sapiens]	0.002	2.103	3	1	1	1	695	76.1	8.7	0	1	1
FALSE	High	Master Protein	O14974	Protein phosphatase 1 regulatory subunit 12A [OS=Homo sapiens]	0.002	2.086	1	1	1	1	1030	115.2	5.4	0	1	1
FALSE	High	Master Protein	O60841	Eukaryotic translation initiation factor 5B [OS=Homo sapiens]	0.002	2.062	1	1	1	1	1220	138.7	5.49	0	1	1
FALSE	High	Master Protein	Q8TAF5	Putative uncharacterized protein LQK1 [OS=Homo sapiens]	0.002	2.061	13	1	2	1	88	10	11.37	0	1	1
FALSE	High	Master Protein	P02794	Ferritin heavy chain [OS=Homo sapiens]	0.002	2.053	4	1	2	1	183	21.2	5.55	0	1	1
FALSE	High	Master Protein	Q9UII2-1	ATPase inhibitor, mitochondrial [OS=Homo sapiens]	0.002	2.045	8	1	2	1	106	12.2	9.35	1.62	1	1
FALSE	High	Master Protein	P43487	Ran-specific GTPase-activating protein [OS=Homo sapiens]	0.002	2.043	3	1	1	1	201	23.3	5.29	1.7	1	1
FALSE	High	Master Protein	O75400	pre-mRNA-processing factor 40 homolog A [OS=Homo sapiens]	0.002	2.041	1	1	1	1	957	108.7	7.56	1.84	1	1
FALSE	High	Master Protein	P00387	NADH-cytochrome b5 reductase 3 [OS=Homo sapiens]	0.003	2.028	3	1	1	1	301	34.2	7.59	0	1	1
FALSE	High	Master Protein	O00629	Importin subunit alpha-3 [OS=Homo sapiens]	0.003	2.023	1	1	2	1	521	57.9	4.96	1.92	1	1
FALSE	High	Master Protein	P46459	Vesicle-fusing ATPase [OS=Homo sapiens]	0.003	2.021	1	1	1	1	744	82.5	6.95	0	1	1
FALSE	High	Master Protein	P18859	ATP synthase-coupling factor 6, mitochondrial [OS=Homo sapiens]	0.003	2.019	8	1	2	1	108	12.6	9.52	0	1	1
FALSE	High	Master Protein	Q09028	Histone-binding protein RBBP4 [OS=Homo sapiens]	0.003	2.015	4	1	1	1	425	47.6	4.89	0	1	1
FALSE	High	Master Protein	O60264	SWI/SNF-related matrix-associated actin-dependent regulator of chromatin subfamily A member 5 [OS=Homo sapiens]	0.003	2.001	1	1	1	1	1052	121.8	8.09	0	1	1
FALSE	High	Master Protein	Q08257	Quinone oxidoreductase [OS=Homo sapiens]	0.003	1.992	5	1	1	1	329	35.2	8.44	0	1	1
FALSE	High	Master Protein	P48556	26S proteasome non-ATPase regulatory subunit 8 [OS=Homo sapiens]	0.003	1.988	2	1	2	1	350	39.6	9.7	0	1	1
FALSE	High	Master Protein	P48651	phosphatidylserine synthase 1 [OS=Homo sapiens]	0.003	1.98	2	1	2	1	473	55.5	8.43	0	1	1
FALSE	High	Master Protein	P53990-1	IST1 homolog [OS=Homo sapiens]	0.003	1.952	3	1	1	1	364	39.7	5.35	0	1	1
FALSE	High	Master Protein	Q9UBR2	Cathepsin Z [OS=Homo sapiens]	0.003	1.935	4	1	1	1	303	33.8	7.11	0	1	1
FALSE	High	Master Protein	Q10471	Polypeptide N-acetylgalactosaminyltransferase 2 [OS=Homo sapiens]	0.003	1.935	2	1	1	1	571	64.7	8.35	0	1	1
FALSE	High	Master Protein	O00116	Alkyldihydroxyacetonephosphate synthase, peroxisomal [OS=Homo sapiens]	0.003	1.924	2	1	1	1	658	72.9	7.34	0	1	1
FALSE	High	Master Protein	Q13098	COP9 signalosome complex subunit 1 [OS=Homo sapiens]	0.003	1.912	2	1	2	1	491	55.5	6.74	0	1	1
FALSE	High	Master Protein	Q14764	major vault protein [OS=Homo sapiens]	0.004	1.887	1	1	2	1	893	99.3	5.48	0	1	1
FALSE	High	Master Protein	Q9H6S3	epidermal growth factor receptor kinase substrate 8-like protein 2 [OS=Homo sapiens]	0.004	1.875	1	1	1	1	715	80.6	6.84	2.08	1	1
FALSE	High	Master Protein	Q13576-1	Ras GTPase-activating-like protein IQGAP2 [OS=Homo sapiens]	0.004	1.87	1	1	1	1	1575	180.5	5.64	0	1	1
FALSE	High	Master Protein	Q15293	Reticulocalbin-1 [OS=Homo sapiens]	0.004	1.866	2	1	1	1	331	38.9	5	0	1	1
FALSE	High	Master Protein	Q9BQ67	Glutamate-rich WD repeat-containing protein 1 [OS=Homo sapiens]	0.004	1.864	2	1	1	1	446	49.4	4.92	0	1	1
FALSE	High	Master Protein	Q8N6T3-1	ADP-ribosylation factor GTPase-activating protein 1 [OS=Homo sapiens]	0.004	1.855	3	1	1	1	406	44.6	5.66	0	1	1
FALSE	High	Master Protein	Q9NRX2	39S ribosomal protein L17, mitochondrial [OS=Homo sapiens]	0.004	1.855	5	1	2	1	175	20	10.11	0	1	1
FALSE	High	Master Protein	Q9Y6A4	Cilia- and flagella-associated protein 20 [OS=Homo sapiens]	0.005	1.829	6	1	1	1	193	22.8	9.76	0	1	1
FALSE	High	Master Protein	P53680	AP-2 complex subunit sigma [OS=Homo sapiens]	0.005	1.826	5	1	1	1	142	17	6.18	0	1	1
FALSE	High	Master Protein	Q96A33-1	Coiled-coil domain-containing protein 47 [OS=Homo sapiens]	0.005	1.825	4	1	1	1	483	55.8	4.87	0	1	1
FALSE	High	Master Protein	P54709	sodium/potassium-transporting ATPase subunit beta-3 [OS=Homo sapiens]	0.005	1.819	5	1	1	1	279	31.5	8.35	0	1	1
FALSE	High	Master Protein	Q9BSJ8	Extended synaptotagmin-1 [OS=Homo sapiens]	0.005	1.809	1	1	1	1	1104	122.8	5.83	0	1	1
FALSE	High	Master Protein	P00441	Superoxide dismutase [Cu-Zn] [OS=Homo sapiens]	0.005	1.791	5	1	1	1	154	15.9	6.13	1.62	1	1
FALSE	High	Master Protein	Q16650	T-box brain protein 1 [OS=Homo sapiens]	0.005	1.784	2	1	2	1	682	74	7.33	1.81	1	1
FALSE	High	Master Protein	P51857	3-oxo-5-beta-steroid 4-dehydrogenase [OS=Homo sapiens]	0.005	1.783	3	1	1	1	326	37.4	7.5	0	1	1
FALSE	High	Master Protein	Q53TS8	C2 calcium-dependent domain-containing protein 6 [OS=Homo sapiens]	0.005	1.781	2	1	1	1	623	71.1	7.02	0	1	1
FALSE	High	Master Protein	Q5VTU8	ATP synthase subunit epsilon-like protein, mitochondrial [OS=Homo sapiens]	0.005	1.771	14	1	2	1	51	5.8	10.14	1.77	1	1
FALSE	High	Master Protein	O43768	alpha-endosulfine [OS=Homo sapiens]	0.005	1.744	14	1	1	1	121	13.4	7.24	0	1	1
FALSE	High	Master Protein	Q9UBX7-1	Isoform 1 of Kallikrein-11 [OS=Homo sapiens]	0.005	1.74	3	1	2	1	250	27.4	8.43	3.74	1	1
FALSE	High	Master Protein	Q9NR56-1	Muscleblind-like protein 1 [OS=Homo sapiens]	0.004	1.738	3	1	1	1	388	41.8	8.9	0	1	1
FALSE	High	Master Protein	Q13057	Bifunctional coenzyme A synthase [OS=Homo sapiens]	0.004	1.734	2	1	1	1	564	62.3	6.99	0	1	1
FALSE	High	Master Protein	O75616-1	GTPase Era, mitochondrial [OS=Homo sapiens]	0.005	1.709	3	1	1	1	437	48.3	8.84	0	1	1
FALSE	High	Master Protein	Q5RI15-1	Cytochrome c oxidase protein 20 homolog [OS=Homo sapiens]	0.005	1.709	10	1	2	1	118	13.3	8.76	2.01	1	1
FALSE	High	Master Protein	Q15369-1	elongin-C [OS=Homo sapiens]	0.005	1.695	9	1	1	1	112	12.5	4.78	0	1	1
FALSE	High	Master Protein	P48147	prolyl endopeptidase [OS=Homo sapiens]	0.005	1.693	2	1	1	1	710	80.6	5.86	0	1	1
FALSE	High	Master Protein	P40121	Macrophage-capping protein [OS=Homo sapiens]	0.005	1.691	3	1	1	1	348	38.5	6.19	0	1	1
FALSE	High	Master Protein	Q9NP79	Vacuolar protein sorting-associated protein VTA1 homolog [OS=Homo sapiens]	0.005	1.688	3	1	2	1	307	33.9	6.29	0	1	1
FALSE	High	Master Protein	Q9NZ45	CDGSH iron-sulfur domain-containing protein 1 [OS=Homo sapiens]	0.005	1.688	12	1	1	1	108	12.2	9.09	0	1	1
FALSE	High	Master Protein	Q4VC31	coiled-coil domain-containing protein 58 [OS=Homo sapiens]	0.005	1.668	8	1	1	1	144	16.6	7.81	0	1	1
FALSE	High	Master Protein	Q96Q11-1	CCA tRNA nucleotidyltransferase 1, mitochondrial [OS=Homo sapiens]	0.005	1.666	2	1	2	1	434	50.1	8.1	1.88	1	1
FALSE	High	Master Protein	Q6Y7W6-1	GRB10-interacting GYF protein 2 [OS=Homo sapiens]	0.006	1.647	1	1	1	1	1299	150	5.54	0	1	1
FALSE	High	Master Protein	P43358	Melanoma-associated antigen 4 [OS=Homo sapiens]	0.006	1.627	2	1	1	1	317	34.9	4.69	0	1	1
FALSE	High	Master Protein	Q14C86-1	GTPase-activating protein and VPS9 domain-containing protein 1 [OS=Homo sapiens]	0.006	1.625	1	1	1	1	1478	164.9	5.22	0	1	1
FALSE	High	Master Protein	Q99459	Cell division cycle 5-like protein [OS=Homo sapiens]	0.006	1.622	1	1	1	1	802	92.2	8.18	0	1	1
FALSE	High	Master Protein	Q9NZR1	Tropomodulin-2 [OS=Homo sapiens]	0.006	1.609	2	1	2	1	351	39.6	5.27	3.96	1	1
FALSE	High	Master Protein	P35251-1	Replication factor C subunit 1 [OS=Homo sapiens]	0.006	1.596	1	1	2	1	1148	128.2	9.36	0	1	1
FALSE	High	Master Protein	Q9BVK6	Transmembrane emp24 domain-containing protein 9 [OS=Homo sapiens]	0.006	1.59	3	1	1	1	235	27.3	8.02	0	1	1
FALSE	High	Master Protein	Q92614-1	Unconventional myosin-XVIIIa [OS=Homo sapiens]	0.006	1.588	0	1	1	1	2054	233	6.3	0	1	1
FALSE	High	Master Protein	P49257	Protein ERGIC-53 [OS=Homo sapiens]	0.006	1.578	2	1	1	1	510	57.5	6.77	0	1	1
FALSE	High	Master Protein	Q1KMD3	heterogeneous nuclear ribonucleoprotein U-like protein 2 [OS=Homo sapiens]	0.006	1.578	2	1	1	1	747	85.1	4.91	0	1	1
FALSE	High	Master Protein	O00244	Copper transport protein ATOX1 [OS=Homo sapiens]	0.006	1.575	13	1	1	1	68	7.4	7.24	1.6	1	1
FALSE	High	Master Protein	P04183	Thymidine kinase, cytosolic [OS=Homo sapiens]	0.006	1.574	4	1	1	1	234	25.5	8.51	0	1	1
FALSE	High	Master Protein	Q5HYI8	Rab-like protein 3 [OS=Homo sapiens]	0.006	1.561	5	1	1	1	236	26.4	7.11	0	1	1
FALSE	Medium	Master Protein	O95881	Thioredoxin domain-containing protein 12 [OS=Homo sapiens]	0.01	1.558	5	1	1	1	172	19.2	5.4	0	1	1
FALSE	Medium	Master Protein	Q9Y3T9	Nucleolar complex protein 2 homolog [OS=Homo sapiens]	0.01	1.556	1	1	1	1	749	84.9	5.62	0	1	1
FALSE	Medium	Master Protein	Q9Y3Z3	deoxynucleoside triphosphate triphosphohydrolase SAMHD1 [OS=Homo sapiens]	0.01	1.546	1	1	1	1	626	72.2	7.14	0	1	1
FALSE	Medium	Master Protein	Q14978-1	nucleolar and coiled-body phosphoprotein 1 [OS=Homo sapiens]	0.01	1.545	2	1	1	1	699	73.6	9.47	0	1	1
FALSE	Medium	Master Protein	Q6UB35-1	Monofunctional C1-tetrahydrofolate synthase, mitochondrial [OS=Homo sapiens]	0.01	1.544	1	1	1	1	978	105.7	8.06	0	1	1
FALSE	Medium	Master Protein	Q8N4H5	mitochondrial import receptor subunit TOM5 homolog [OS=Homo sapiens]	0.01	1.54	14	1	2	1	51	6	9.7	0	1	1
FALSE	Medium	Master Protein	Q7L2H7	Eukaryotic translation initiation factor 3 subunit M [OS=Homo sapiens]	0.014	1.521	2	1	1	1	374	42.5	5.63	0	1	1
FALSE	Medium	Master Protein	Q13003	Glutamate receptor ionotropic, kainate 3 [OS=Homo sapiens]	0.014	1.5	1	1	2	1	919	104	7.52	0	1	1
FALSE	Medium	Master Protein	Q15008	26S proteasome non-ATPase regulatory subunit 6 [OS=Homo sapiens]	0.014	1.499	2	1	1	1	389	45.5	5.62	0	1	1
FALSE	Medium	Master Protein	Q86UR5-1	Regulating synaptic membrane exocytosis protein 1 [OS=Homo sapiens]	0.014	1.483	1	1	1	1	1692	189	9.66	0	1	1
FALSE	Medium	Master Protein	Q5SSJ5-1	Heterochromatin protein 1-binding protein 3 [OS=Homo sapiens]	0.015	1.482	1	1	1	1	553	61.2	9.67	0	1	1
FALSE	Medium	Master Protein	Q15047	Histone-lysine N-methyltransferase SETDB1 [OS=Homo sapiens]	0.015	1.476	1	1	1	1	1291	143.1	6.02	0	1	1
FALSE	Medium	Master Protein	Q07960	rho GTPase-activating protein 1 [OS=Homo sapiens]	0.015	1.471	3	1	1	1	439	50.4	6.29	0	1	1
FALSE	Medium	Master Protein	Q9NW82	WD repeat-containing protein 70 [OS=Homo sapiens]	0.015	1.463	2	1	1	1	654	73.2	6.33	0	1	1
FALSE	Medium	Master Protein	O43852	Calumenin [OS=Homo sapiens]	0.015	1.46	3	1	1	1	315	37.1	4.64	0	1	1
FALSE	Medium	Master Protein	Q8TDD1	ATP-dependent RNA helicase DDX54 [OS=Homo sapiens]	0.016	1.447	1	1	1	1	881	98.5	10.02	0	1	1
FALSE	Medium	Master Protein	Q9H583	HEAT repeat-containing protein 1 [OS=Homo sapiens]	0.016	1.445	1	1	1	1	2144	242.2	6.54	0	1	1
FALSE	Medium	Master Protein	O95170	CMT1A duplicated region transcript 1 protein [OS=Homo sapiens]	0.016	1.441	1	1	1	1	752	85.3	9.04	0	1	1
FALSE	Medium	Master Protein	Q96CW1	AP-2 complex subunit mu [OS=Homo sapiens]	0.016	1.438	2	1	1	1	435	49.6	9.54	0	1	1
FALSE	Medium	Master Protein	Q8N0W3-2	Isoform 2 of L-fucose kinase [OS=Homo sapiens]	0.016	1.433	1	1	1	1	1090	118.3	6.43	0	1	1
FALSE	Medium	Master Protein	P49757	Protein numb homolog [OS=Homo sapiens]	0.018	1.414	2	1	1	1	651	70.8	8.51	0	1	1
FALSE	Medium	Master Protein	O43447	peptidyl-prolyl cis-trans isomerase H [OS=Homo sapiens]	0.018	1.402	8	1	1	1	177	19.2	8.07	0	1	1
FALSE	Medium	Master Protein	Q9UBE0-1	SUMO-activating enzyme subunit 1 [OS=Homo sapiens]	0.02	1.397	3	1	1	1	346	38.4	5.3	0	1	1
FALSE	Medium	Master Protein	Q96BR5	Cytochrome c oxidase assembly factor 7 [OS=Homo sapiens]	0.021	1.372	6	1	1	1	231	25.7	6.02	0	1	1
FALSE	Medium	Master Protein	Q6ZSZ5	Rho guanine nucleotide exchange factor 18 [OS=Homo sapiens]	0.022	1.37	2	1	1	1	1173	130.7	7.08	0	1	1
FALSE	Medium	Master Protein	Q9NTX5	Ethylmalonyl-CoA decarboxylase [OS=Homo sapiens]	0.022	1.367	2	1	1	1	307	33.7	8.21	0	1	1
FALSE	Medium	Master Protein	P49006	MARCKS-related protein [OS=Homo sapiens]	0.022	1.366	7	1	2	1	195	19.5	4.67	0	1	1
FALSE	Medium	Master Protein	Q9C037-1	E3 ubiquitin-protein ligase TRIM4 [OS=Homo sapiens]	0.023	1.357	2	1	2	1	500	57.4	8.1	4.11	1	1
FALSE	Medium	Master Protein	Q9NZL9	Methionine adenosyltransferase 2 subunit beta [OS=Homo sapiens]	0.025	1.352	2	1	1	1	334	37.5	7.36	0	1	1
FALSE	Medium	Master Protein	Q53GQ0	Very-long-chain 3-oxoacyl-CoA reductase [OS=Homo sapiens]	0.025	1.352	2	1	2	1	312	34.3	9.32	0	1	1
FALSE	Medium	Master Protein	O14737	Programmed cell death protein 5 [OS=Homo sapiens]	0.025	1.349	6	1	1	1	125	14.3	6.04	0	1	1
FALSE	Medium	Master Protein	P35221	Catenin alpha-1 [OS=Homo sapiens]	0.025	1.347	1	1	1	1	906	100	6.29	0	1	1
FALSE	Medium	Master Protein	Q9BX97	Plasmalemma vesicle-associated protein [OS=Homo sapiens]	0.025	1.344	2	1	1	1	442	50.6	8.79	0	1	1
FALSE	Medium	Master Protein	Q9UHQ4	B-cell receptor-associated protein 29 [OS=Homo sapiens]	0.025	1.344	3	1	1	1	241	28.3	9.54	0	1	1
FALSE	Medium	Master Protein	Q9ULE0	Protein WWC3 [OS=Homo sapiens]	0.025	1.343	1	1	2	1	1092	122.6	6.37	3.41	1	1
FALSE	Medium	Master Protein	Q13136	Liprin-alpha-1 [OS=Homo sapiens]	0.026	1.339	0	1	1	1	1202	135.7	6.29	0	1	1
FALSE	Medium	Master Protein	A8MXV4	nucleoside diphosphate-linked moiety X motif 19 [OS=Homo sapiens]	0.026	1.325	6	1	1	1	375	42.2	7.64	0	1	1
FALSE	Medium	Master Protein	Q9P2R7	Succinate--CoA ligase [ADP-forming] subunit beta, mitochondrial [OS=Homo sapiens]	0.027	1.322	2	1	1	1	463	50.3	7.42	0	1	1
FALSE	Medium	Master Protein	Q6P9G9-1	zinc finger protein 449 [OS=Homo sapiens]	0.027	1.316	2	1	1	1	518	59.9	7.31	0	1	1
FALSE	Medium	Master Protein	Q8NF91	Nesprin-1 [OS=Homo sapiens]	0.027	1.311	0	1	1	1	8797	1010.5	5.53	0	1	1
FALSE	Medium	Master Protein	Q14541	Hepatocyte nuclear factor 4-gamma [OS=Homo sapiens]	0.028	1.307	4	1	1	1	408	45.8	8.35	0	1	1
FALSE	Medium	Master Protein	Q9Y2Z4	Tyrosine--tRNA ligase, mitochondrial [OS=Homo sapiens]	0.029	1.282	1	1	1	1	477	53.2	8.98	0	1	1
FALSE	Medium	Master Protein	Q15424-1	Scaffold attachment factor B1 [OS=Homo sapiens]	0.029	1.274	1	1	1	1	915	102.6	5.47	0	1	1
FALSE	Medium	Master Protein	Q8TD26	Chromodomain-helicase-DNA-binding protein 6 [OS=Homo sapiens]	0.029	1.272	0	1	1	1	2715	305.2	6.27	0	1	1
FALSE	Medium	Master Protein	P04080	Cystatin-B [OS=Homo sapiens]	0.029	1.271	12	1	1	1	98	11.1	7.56	0	1	1
FALSE	Medium	Master Protein	Q9Y617-1	phosphoserine aminotransferase [OS=Homo sapiens]	0.029	1.27	2	1	1	1	370	40.4	7.66	0	1	1
FALSE	Medium	Master Protein	O00186	syntaxin-binding protein 3 [OS=Homo sapiens]	0.029	1.269	1	1	1	1	592	67.7	7.8	0	1	1
FALSE	Medium	Master Protein	P35250-1	Replication factor C subunit 2 [OS=Homo sapiens]	0.031	1.253	4	1	1	1	354	39.1	6.44	0	1	1
FALSE	Medium	Master Protein	Q9BV35	calcium-binding mitochondrial carrier protein SCaMC-3 [OS=Homo sapiens]	0.032	1.241	2	1	2	1	468	52.3	7.33	0	1	1
FALSE	Medium	Master Protein	O95427	GPI ethanolamine phosphate transferase 1 [OS=Homo sapiens]	0.032	1.23	2	1	2	1	931	105.7	8.65	2.01	1	1
FALSE	Medium	Master Protein	Q08499-6	Isoform 5 of cAMP-specific 3',5'-cyclic phosphodiesterase 4D [OS=Homo sapiens]	0.032	1.228	1	1	2	1	745	84.4	5.17	0	1	1
FALSE	Medium	Master Protein	Q9BZE1	39S ribosomal protein L37, mitochondrial [OS=Homo sapiens]	0.033	1.22	4	1	1	1	423	48.1	8.59	0	1	1
FALSE	Medium	Master Protein	Q9Y2S7	Polymerase delta-interacting protein 2 [OS=Homo sapiens]	0.033	1.215	3	1	1	1	368	42	8.63	0	1	1
FALSE	Medium	Master Protein	Q9BWS9-1	Chitinase domain-containing protein 1 [OS=Homo sapiens]	0.033	1.208	2	1	1	1	393	44.9	8.63	0	1	1
FALSE	Medium	Master Protein	P53701	Cytochrome c-type heme lyase [OS=Homo sapiens]	0.033	1.201	3	1	1	1	268	30.6	6.68	0	1	1
FALSE	Medium	Master Protein	Q5T749	Keratinocyte proline-rich protein [OS=Homo sapiens]	0.033	1.187	1	1	2	1	579	64.1	8.27	0	1	1
FALSE	Medium	Master Protein	P21266	glutathione S-transferase Mu 3 [OS=Homo sapiens]	0.035	1.182	4	1	1	1	225	26.5	5.54	0	1	1
FALSE	Medium	Master Protein	Q9NU63-1	Zinc finger protein 57 homolog [OS=Homo sapiens]	0.035	1.181	2	1	1	1	452	51.9	9.11	1.63	1	1
FALSE	Medium	Master Protein	P49588	Alanine--tRNA ligase, cytoplasmic [OS=Homo sapiens]	0.035	1.175	1	1	1	1	968	106.7	5.53	0	1	1
FALSE	Medium	Master Protein	Q9UKL3	CASP8-associated protein 2 [OS=Homo sapiens]	0.035	1.163	0	1	1	1	1982	222.5	6.58	0	1	1
FALSE	Medium	Master Protein	P05026	Sodium/potassium-transporting ATPase subunit beta-1 [OS=Homo sapiens]	0.035	1.159	4	1	1	1	303	35	8.53	0	1	1
FALSE	Medium	Master Protein	O15078-1	Centrosomal protein of 290 kDa [OS=Homo sapiens]	0.035	1.155	0	1	1	1	2479	290.2	5.95	1.79	1	1
FALSE	Medium	Master Protein	Q5JTH9-1	RRP12-like protein [OS=Homo sapiens]	0.035	1.151	1	1	1	1	1297	143.6	8.75	0	1	1
FALSE	Medium	Master Protein	Q8IY81	pre-rRNA processing protein FTSJ3 [OS=Homo sapiens]	0.037	1.128	1	1	1	1	847	96.5	8.4	0	1	1
FALSE	Medium	Master Protein	Q9H6R4-1	Nucleolar protein 6 [OS=Homo sapiens]	0.037	1.124	1	1	1	1	1146	127.5	7.64	0	1	1
FALSE	Medium	Master Protein	O94776	Metastasis-associated protein MTA2 [OS=Homo sapiens]	0.038	1.116	2	1	1	1	668	75	9.66	0	1	1
FALSE	Medium	Master Protein	Q15388	Mitochondrial import receptor subunit TOM20 homolog [OS=Homo sapiens]	0.038	1.116	9	1	1	1	145	16.3	8.6	0	1	1
FALSE	Medium	Master Protein	Q5JRX3	Presequence protease, mitochondrial [OS=Homo sapiens]	0.038	1.115	1	1	1	1	1037	117.3	6.92	1.64	1	1
FALSE	Medium	Master Protein	O14617-1	AP-3 complex subunit delta-1 [OS=Homo sapiens]	0.041	1.103	1	1	1	1	1153	130.1	8.48	0	1	1
FALSE	Medium	Master Protein	Q8TCJ2	Dolichyl-diphosphooligosaccharide--protein glycosyltransferase subunit STT3B [OS=Homo sapiens]	0.041	1.097	1	1	1	1	826	93.6	8.91	0	1	1
FALSE	Medium	Master Protein	Q9Y2A7-1	Nck-associated protein 1 [OS=Homo sapiens]	0.041	1.096	1	1	1	1	1128	128.7	6.62	0	1	1
FALSE	Medium	Master Protein	Q8WXD9	Caskin-1 [OS=Homo sapiens]	0.041	1.094	2	1	1	1	1431	149.7	9.14	0	1	1
FALSE	Medium	Master Protein	P50452	Serpin B8 [OS=Homo sapiens]	0.041	1.09	2	1	1	1	374	42.7	5.57	0	1	1
FALSE	Medium	Master Protein	Q96DI7	U5 small nuclear ribonucleoprotein 40 kDa protein [OS=Homo sapiens]	0.041	1.088	8	1	1	1	357	39.3	8.1	0	1	1
FALSE	Medium	Master Protein	Q9BXS1	isopentenyl-diphosphate Delta-isomerase 2 [OS=Homo sapiens]	0.041	1.088	3	1	1	1	227	26.7	6.46	0	1	1
FALSE	Medium	Master Protein	Q7Z5H4	Vomeronasal type-1 receptor 5 [OS=Homo sapiens]	0.041	1.087	2	1	2	1	357	40.8	9.2	0	1	1
FALSE	Medium	Master Protein	O43809	Cleavage and polyadenylation specificity factor subunit 5 [OS=Homo sapiens]	0.041	1.084	4	1	1	1	227	26.2	8.82	0	1	1
FALSE	Medium	Master Protein	Q9NZB2-1	Constitutive coactivator of PPAR-gamma-like protein 1 [OS=Homo sapiens]	0.041	1.077	1	1	1	1	1118	121.8	8.88	0	1	1
FALSE	Medium	Master Protein	Q9Y314	nitric oxide synthase-interacting protein [OS=Homo sapiens]	0.041	1.067	4	1	1	1	301	33.2	8.82	0	1	1
FALSE	Medium	Master Protein	Q9BSD7	Cancer-related nucleoside-triphosphatase [OS=Homo sapiens]	0.042	1.059	8	1	1	1	190	20.7	9.54	0	1	1
FALSE	Medium	Master Protein	P43308	Translocon-associated protein subunit beta [OS=Homo sapiens]	0.043	1.057	3	1	1	1	183	20.1	8.35	0	1	1
FALSE	Medium	Master Protein	Q99460	26S proteasome non-ATPase regulatory subunit 1 [OS=Homo sapiens]	0.043	1.055	1	1	1	1	953	105.8	5.39	0	1	1
FALSE	Medium	Master Protein	Q00403	Transcription initiation factor IIB [OS=Homo sapiens]	0.043	1.051	4	1	1	1	316	34.8	8.35	0	1	1
FALSE	Medium	Master Protein	P62273-1	40S ribosomal protein S29 [OS=Homo sapiens]	0.043	1.051	13	1	1	1	56	6.7	10.13	2.05	1	1
FALSE	Medium	Master Protein	Q92945	Far upstream element-binding protein 2 [OS=Homo sapiens]	0.043	1.047	1	1	1	1	711	73.1	7.3	0	1	1
FALSE	Medium	Master Protein	P42695	condensin-2 complex subunit D3 [OS=Homo sapiens]	0.043	1.046	1	1	1	1	1498	168.8	7.5	0	1	1
FALSE	Medium	Master Protein	Q9NVH0	Exonuclease 3'-5' domain-containing protein 2 [OS=Homo sapiens]	0.043	1.044	1	1	1	1	621	70.3	8.32	0	1	1
FALSE	Medium	Master Protein	O95551-1	Tyrosyl-DNA phosphodiesterase 2 [OS=Homo sapiens]	0.043	1.04	2	1	1	1	362	40.9	5.1	1.62	1	1
FALSE	Medium	Master Protein	Q9H2G9-1	Golgin-45 [OS=Homo sapiens]	0.043	1.036	3	1	1	1	400	44.9	8.54	0	1	1
FALSE	Medium	Master Protein	Q8NFW8	N-acylneuraminate cytidylyltransferase [OS=Homo sapiens]	0.043	1.03	2	1	1	1	434	48.3	7.93	0	1	1
FALSE	Medium	Master Protein	Q9Y224	UPF0568 protein C14orf166 [OS=Homo sapiens]	0.044	1.026	4	1	1	1	244	28.1	6.65	0	1	1
FALSE	Medium	Master Protein	Q5T5P2-1	Sickle tail protein homolog [OS=Homo sapiens]	0.044	1.021	0	1	1	1	1943	214	7.06	0	1	1
FALSE	Medium	Master Protein	Q5JUK2	Spermatogenesis- and oogenesis-specific basic helix-loop-helix-containing protein 1 [OS=Homo sapiens]	0.047	1.013	2	1	1	1	328	34.5	5.38	1.67	1	1
FALSE	Medium	Master Protein	O75095-1	Multiple epidermal growth factor-like domains protein 6 [OS=Homo sapiens]	0.048	1.011	2	1	1	1	1541	161.1	6.38	0	1	1
FALSE	Medium	Master Protein	Q9P0M9	39S ribosomal protein L27, mitochondrial [OS=Homo sapiens]	0.048	1.006	10	1	1	1	148	16.1	10.42	0	1	1
FALSE	Medium	Master Protein	P11182	Lipoamide acyltransferase component of branched-chain alpha-keto acid dehydrogenase complex, mitochondrial [OS=Homo sapiens]	0.048	1.003	2	1	2	1	482	53.5	8.51	0	1	1
FALSE	Medium	Master Protein	Q86YV5	Tyrosine-protein kinase PRAG1 [OS=Homo sapiens]	0.048	1	1	1	1	1	1406	149.5	7.2	0	1	1
FALSE	Medium	Master Protein	P51553-1	isocitrate dehydrogenase [NAD] subunit gamma, mitochondrial [OS=Homo sapiens]	0.049	0.997	6	1	1	1	393	42.8	8.5	0	1	1
FALSE	Medium	Master Protein	P52306-1	Rap1 GTPase-GDP dissociation stimulator 1 [OS=Homo sapiens]	0.049	0.99	2	1	1	1	607	66.3	5.31	0	1	1
FALSE	Low	Master Protein	Q9BRX2	Protein pelota homolog [OS=Homo sapiens]	0.05	0.982	2	1	1	1	385	43.3	6.34	0	1	1

## Sheet: LCN2-SFB-picked
FALSE	High	Master Protein	Q15149	Q15149	Isoform 4 of Plectin [OS=Homo sapiens]	0	605.036	32	133	237	127	4547	515.9	5.8	397.31	133	1
FALSE	High	Master Protein	P35580	P35580	Myosin0 [OS=Homo sapiens]	0	195.062	16	30	58	14	1976	228.9	5.54	124.23	30	1
FALSE	High	Master Protein	P02545	P02545	Prelamin-A/C [OS=Homo sapiens]	0	186.627	43	32	67	1	664	74.1	7.02	129.45	32	1
FALSE	High	Master Protein	P80188	P80188	Neutrophil gelatinase-associated lipocalin [OS=Homo sapiens]	0	157.043	67	13	47	13	198	22.6	8.91	107.75	13	1
FALSE	High	Master Protein	P05023	P05023	Sodium/potassium-transporting ATPase subunit alpha [OS=Homo sapiens]	0	85.665	19	16	29	16	1023	112.8	5.49	43.75	16	1
FALSE	High	Master Protein	P17066	P17066	Heat shock 70 kDa protein 6 [OS=Homo sapiens]	0	75.698	15	10	25	1	643	71	6.14	62.02	10	1
FALSE	High	Master Protein	Q562R1	Q562R1	Beta-actin-like protein 2 [OS=Homo sapiens]	0	65.643	19	7	28	1	376	42	5.59	64.07	7	1
FALSE	High	Master Protein	P16403	P16403	Histone H1.2 [OS=Homo sapiens]	0	53.241	26	8	16	7	213	21.4	10.93	36.2	8	1
FALSE	High	Master Protein	Q14315	Q14315	Filamin-C [OS=Homo sapiens]	0	48.076	5	12	17	5	2725	290.8	5.97	18.49	12	1
FALSE	High	Master Protein	Q13310	Q13310	Polyadenylate-binding protein 4 [OS=Homo sapiens]	0	45.189	15	8	15	3	644	70.7	9.26	25.98	8	1
FALSE	High	Master Protein	P19338	P19338	Nucleolin [OS=Homo sapiens]	0	35.292	10	9	14	9	710	76.6	4.7	22.32	9	1
FALSE	High	Master Protein	Q9Y2X3	Q9Y2X3	Nucleolar protein 58 [OS=Homo sapiens]	0	32.096	17	7	11	7	529	59.5	8.92	11.85	7	1
FALSE	High	Master Protein	P27105	P27105	erythrocyte band 7 integral membrane protein [OS=Homo sapiens]	0	31.075	25	6	13	6	288	31.7	7.88	19.62	6	1
FALSE	High	Master Protein	Q7L7L0	Q7L7L0	Histone H2A type 3 [OS=Homo sapiens]	0	29.551	41	6	10	2	130	14.1	11.05	19.46	6	1
FALSE	High	Master Protein	Q9NUU7	Q9NUU7	ATP-dependent RNA helicase DDX19A [OS=Homo sapiens]	0	29.5	15	6	9	6	478	53.9	6.58	12.41	6	1
FALSE	High	Master Protein	P07384	P07384	Calpain catalytic subunit [OS=Homo sapiens]	0	28.892	10	6	8	6	714	81.8	5.67	9	6	1
FALSE	High	Master Protein	P00533	P00533	epidermal growth factor receptor [OS=Homo sapiens]	0	28.578	8	8	11	8	1210	134.2	6.68	10.93	8	1
FALSE	High	Master Protein	Q9H0U4	Q9H0U4	ras-related protein RabB [OS=Homo sapiens]	0	28.525	38	7	12	2	201	22.2	5.73	14.81	7	1
FALSE	High	Master Protein	P13646	P13646	Keratin, type I cytoskeletal 13 [OS=Homo sapiens]	0	27.502	12	7	14	2	458	49.6	4.96	24.5	7	1
FALSE	High	Master Protein	P06753	P06753	Isoform 2 of Tropomyosin alpha chain [OS=Homo sapiens]	0	27.059	25	7	10	2	248	29	4.78	13.02	7	1
FALSE	High	Master Protein	P80297	P80297	metallothioneinX [OS=Homo sapiens]	0	26.884	67	4	8	1	61	6.1	7.96	18.05	4	1
FALSE	High	Master Protein	P84085	P84085	ADP-ribosylation factor 5 [OS=Homo sapiens]	0	24.795	28	4	10	1	180	20.5	6.79	22.31	4	1
FALSE	High	Master Protein	P15153	P15153	Ras-related C3 botulinum toxin substrate 2 [OS=Homo sapiens]	0	24.096	26	6	12	1	192	21.4	7.61	24.79	6	1
FALSE	High	Master Protein	P60953	P60953	Cell division control protein 42 homolog [OS=Homo sapiens]	0	23.683	28	5	7	4	191	21.2	6.55	12.71	5	1
FALSE	High	Master Protein	O14980	O14980	Exportin [OS=Homo sapiens]	0	23.023	5	5	8	5	1071	123.3	6.06	4.61	5	1
FALSE	High	Master Protein	Q13283	Q13283	Ras GTPase-activating protein-binding protein 1 [OS=Homo sapiens]	0	23	24	7	9	7	466	52.1	5.52	6.18	7	1
FALSE	High	Master Protein	Q04917	Q04917	14 protein eta [OS=Homo sapiens]	0	22.283	16	4	10	1	246	28.2	4.84	22.19	4	1
FALSE	High	Master Protein	Q99729	Q99729	Isoform 3 of Heterogeneous nuclear ribonucleoprotein A/B [OS=Homo sapiens]	0	22.094	25	6	7	5	285	30.6	7.91	8.3	6	1
FALSE	High	Master Protein	Q95604	Q95604	HLA class I histocompatibility antigen, Cw7 alpha chain [OS=Homo sapiens]	0	20.731	15	3	5	1	372	41.2	6.8	13.43	3	1
FALSE	High	Master Protein	Q06210	Q06210	glutamine--fructose-6-phosphate aminotransferase [isomerizing] 1 [OS=Homo sapiens]	0	20.51	9	4	5	4	699	78.8	7.11	7	4	1
FALSE	High	Master Protein	O60610	O60610	Protein diaphanous homolog 1 [OS=Homo sapiens]	0	20.258	6	7	8	7	1272	141.3	5.41	4.59	7	1
FALSE	High	Master Protein	P46087	P46087	Probable 28S rRNA (cytosine(4447)-C(5))-methyltransferase [OS=Homo sapiens]	0	19.382	8	5	8	5	812	89.2	9.23	5.66	5	1
FALSE	High	Master Protein	Q9NVI7	Q9NVI7	ATPase family AAA domain-containing protein 3A [OS=Homo sapiens]	0	19.335	9	6	10	6	634	71.3	8.98	15.35	6	1
FALSE	High	Master Protein	P33993	P33993	DNA replication licensing factor MCM7 [OS=Homo sapiens]	0	18.986	9	6	10	6	719	81.3	6.46	9.85	6	1
FALSE	High	Master Protein	Q99439	Q99439	Calponin [OS=Homo sapiens]	0	18.898	21	5	5	5	309	33.7	7.33	6.77	5	1
FALSE	High	Master Protein	Q9Y678	Q9Y678	Coatomer subunit gamma [OS=Homo sapiens]	0	18.244	7	4	6	4	874	97.7	5.47	8.6	4	1
FALSE	High	Master Protein	P06753	P06753	Tropomyosin alpha chain [OS=Homo sapiens]	0	18.01	18	6	8	1	285	32.9	4.72	12.69	6	1
FALSE	High	Master Protein	Q07021	Q07021	Complement component 1 Q subcomponent-binding protein, mitochondrial [OS=Homo sapiens]	0	17.92	12	2	3	2	282	31.3	4.84	9.19	2	1
FALSE	High	Master Protein	P17096	P17096	Isoform HMG-Y of High mobility group protein HMG-I/HMG-Y [OS=Homo sapiens]	0	17.568	43	4	7	1	96	10.7	10.32	11.46	4	1
FALSE	High	Master Protein	P61586	P61586	Transforming protein RhoA [OS=Homo sapiens]	0	17.156	21	4	6	4	193	21.8	6.1	8.37	4	1
FALSE	High	Master Protein	P55786	P55786	puromycin-sensitive aminopeptidase [OS=Homo sapiens]	0	17.09	5	4	8	4	919	103.2	5.72	7.38	4	1
FALSE	High	Master Protein	Q86UP2	Q86UP2	Kinectin [OS=Homo sapiens]	0	17.001	5	7	8	7	1357	156.2	5.64	0	7	1
FALSE	High	Master Protein	P35080	P35080	Isoform IIb of Profilin [OS=Homo sapiens]	0	16.552	26	3	6	3	140	15.1	6.1	5.69	3	1
FALSE	High	Master Protein	Q92616	Q92616	eIF-alpha kinase activator GCN1 [OS=Homo sapiens]	0	16.413	3	6	7	6	2671	292.6	7.47	6.37	6	1
FALSE	High	Master Protein	Q14247	Q14247	Src substrate cortactin [OS=Homo sapiens]	0	16.34	15	6	8	6	550	61.5	5.4	7.32	6	1
FALSE	High	Master Protein	Q12905	Q12905	Interleukin enhancer-binding factor 2 [OS=Homo sapiens]	0	16.114	12	3	3	3	390	43	5.26	7.37	3	1
FALSE	High	Master Protein	P08621	P08621	U1 small nuclear ribonucleoprotein 70 kDa [OS=Homo sapiens]	0	15.478	15	6	7	6	437	51.5	9.94	4	6	1
FALSE	High	Master Protein	O00567	O00567	Nucleolar protein 56 [OS=Homo sapiens]	0	15.246	10	5	6	5	594	66	9.19	3.68	5	1
FALSE	High	Master Protein	P29966	P29966	Myristoylated alanine-rich C-kinase substrate [OS=Homo sapiens]	0	14.978	16	3	5	3	332	31.5	4.45	5.34	3	1
FALSE	High	Master Protein	Q5JTV8	Q5JTV8	Isoform 3 of TorsinA-interacting protein 1 [OS=Homo sapiens]	0	14.926	13	5	7	5	584	66.3	8.18	6.31	5	1
FALSE	High	Master Protein	Q9Y5B9	Q9Y5B9	FACT complex subunit SPT16 [OS=Homo sapiens]	0	14.795	5	5	6	5	1047	119.8	5.66	7.74	5	1
FALSE	High	Master Protein	Q96HS1	Q96HS1	Serine/threonine-protein phosphatase Pgam5, mitochondrial [OS=Homo sapiens]	0	14.508	15	5	8	5	289	32	8.68	9.35	5	1
FALSE	High	Master Protein	P47755	P47755	F-actin-capping protein subunit alpha [OS=Homo sapiens]	0	14.399	15	3	5	1	286	32.9	5.85	5.99	3	1
FALSE	High	Master Protein	O43169	O43169	Cytochrome b5 type B [OS=Homo sapiens]	0	14.348	32	2	2	2	146	16.3	4.97	6.21	2	1
FALSE	High	Master Protein	Q15758	Q15758	Neutral amino acid transporter B(0) [OS=Homo sapiens]	0	14.299	9	4	6	4	541	56.6	5.48	2.18	4	1
FALSE	High	Master Protein	Q13501	Q13501	sequestosome [OS=Homo sapiens]	0	13.72	13	3	4	3	440	47.7	5.22	2.41	3	1
FALSE	High	Master Protein	P16989	P16989	Y-box-binding protein 3 [OS=Homo sapiens]	0	13.271	12	3	5	1	372	40.1	9.77	5.81	3	1
FALSE	High	Master Protein	P30044	P30044	Peroxiredoxin, mitochondrial [OS=Homo sapiens]	0	13.227	21	4	4	4	214	22.1	8.7	6.65	4	1
FALSE	High	Master Protein	P07237	P07237	Protein disulfide-isomerase [OS=Homo sapiens]	0	13.022	9	4	5	4	508	57.1	4.87	3.47	4	1
FALSE	High	Master Protein	Q13247	Q13247	Serine/arginine-rich splicing factor 6 [OS=Homo sapiens]	0	12.518	11	4	6	4	344	39.6	11.43	1.89	4	1
FALSE	High	Master Protein	P61086	P61086	Ubiquitin-conjugating enzyme E2 K [OS=Homo sapiens]	0	12.019	14	2	2	2	200	22.4	5.44	2.79	2	1
FALSE	High	Master Protein	Q9Y281	Q9Y281	Cofilin [OS=Homo sapiens]	0	11.779	23	3	6	1	166	18.7	7.88	6.72	3	1
FALSE	High	Master Protein	Q8N1F7	Q8N1F7	Nuclear pore complex protein Nup93 [OS=Homo sapiens]	0	11.71	7	3	4	3	819	93.4	5.72	4.62	3	1
FALSE	High	Master Protein	Q08945	Q08945	FACT complex subunit SSRP1 [OS=Homo sapiens]	0	11.289	5	3	3	3	709	81	6.87	4.07	3	1
FALSE	High	Master Protein	Q01105	Q01105	Protein SET [OS=Homo sapiens]	0	11.199	13	3	4	3	290	33.5	4.32	5.53	3	1
FALSE	High	Master Protein	O15067	O15067	Phosphoribosylformylglycinamidine synthase [OS=Homo sapiens]	0	11.093	4	3	3	3	1338	144.6	5.76	2.02	3	1
FALSE	High	Master Protein	Q8WWM7	Q8WWM7	ataxin-like protein [OS=Homo sapiens]	0	10.653	4	4	6	4	1075	113.3	8.59	3.79	4	1
FALSE	High	Master Protein	P55072	P55072	Transitional endoplasmic reticulum ATPase [OS=Homo sapiens]	0	10.59	9	4	5	4	806	89.3	5.26	1.78	4	1
FALSE	High	Master Protein	O75477	O75477	erlin [OS=Homo sapiens]	0	10.544	6	2	3	1	346	38.9	7.87	4.14	2	1
FALSE	High	Master Protein	Q9Y3D7	Q9Y3D7	Mitochondrial import inner membrane translocase subunit TIM16 [OS=Homo sapiens]	0	10.44	18	1	2	1	125	13.8	9.7	0	1	1
FALSE	High	Master Protein	Q15061	Q15061	WD repeat-containing protein 43 [OS=Homo sapiens]	0	10.434	4	2	2	2	677	74.8	5.57	2.5	2	1
FALSE	High	Master Protein	Q5JWF2	Q5JWF2	Guanine nucleotide-binding protein G(S) subunit alpha isoforms XLas [OS=Homo sapiens]	0	10.402	4	4	4	3	1037	111	5.03	4.06	4	1
FALSE	High	Master Protein	O94905	O94905	Erlin [OS=Homo sapiens]	0	10.045	7	2	3	1	339	37.8	5.62	4.14	2	1
FALSE	High	Master Protein	O95758	O95758	Isoform 1 of Polypyrimidine tract-binding protein 3 [OS=Homo sapiens]	0	9.952	7	4	6	1	521	56.5	9.22	10.65	4	1
FALSE	High	Master Protein	P51572	P51572	B-cell receptor-associated protein 31 [OS=Homo sapiens]	0	9.92	15	4	6	4	246	28	8.44	1.95	4	1
FALSE	High	Master Protein	Q92973	Q92973	transportin [OS=Homo sapiens]	0	9.829	5	3	3	3	898	102.3	4.98	1.91	3	1
FALSE	High	Master Protein	Q13616	Q13616	Cullin [OS=Homo sapiens]	0	9.772	4	4	5	4	776	89.6	8	1.61	4	1
FALSE	High	Master Protein	P16104	P16104	Histone H2AX [OS=Homo sapiens]	0	9.686	22	4	7	1	143	15.1	10.74	13.37	4	1
FALSE	High	Master Protein	P16144	P16144	Integrin beta [OS=Homo sapiens]	0	9.465	2	3	3	3	1822	202	6.09	6.14	3	1
FALSE	High	Master Protein	Q96AE4	Q96AE4	Far upstream element-binding protein 1 [OS=Homo sapiens]	0	9.342	8	4	6	3	644	67.5	7.61	3.28	4	1
FALSE	High	Master Protein	Q96KP4	Q96KP4	cytosolic non-specific dipeptidase [OS=Homo sapiens]	0	9.226	11	3	4	3	475	52.8	5.97	4.89	3	1
FALSE	High	Master Protein	P63010	P63010	AP complex subunit beta [OS=Homo sapiens]	0	9.199	5	5	5	5	937	104.5	5.38	0	5	1
FALSE	High	Master Protein	Q53H12	Q53H12	Acylglycerol kinase, mitochondrial [OS=Homo sapiens]	0	9.108	9	2	2	2	422	47.1	8.09	2.89	2	1
FALSE	High	Master Protein	O60684	O60684	Importin subunit alpha-7 [OS=Homo sapiens]	0	9.046	5	2	3	2	536	60	4.98	3.95	2	1
FALSE	High	Master Protein	P84243	P84243	histone H3.3 [OS=Homo sapiens]	0	9.02	32	5	7	1	136	15.3	11.27	9.96	5	1
FALSE	High	Master Protein	P46734	P46734	dual specificity mitogen-activated protein kinase kinase 3 [OS=Homo sapiens]	0	8.991	7	2	3	2	347	39.3	7.43	1.88	2	1
FALSE	High	Master Protein	Q12797	Q12797	Aspartyl/Asparaginyl beta-hydroxylase [OS=Homo sapiens]	0	8.988	3	1	2	1	758	85.8	5.01	3.13	1	1
FALSE	High	Master Protein	Q9BZK7	Q9BZK7	F-box-like/WD repeat-containing protein TBL1XR1 [OS=Homo sapiens]	0	8.771	6	2	3	2	514	55.6	5.55	4.13	2	1
FALSE	High	Master Protein	Q13435	Q13435	Splicing factor 3b subunit 2 [OS=Homo sapiens]	0	8.716	4	4	5	4	895	100.2	5.67	3.57	4	1
FALSE	High	Master Protein	O00487	O00487	26S proteasome non-ATPase regulatory subunit 14 [OS=Homo sapiens]	0	8.682	6	2	4	2	310	34.6	6.52	10.05	2	1
FALSE	High	Master Protein	O43837	O43837	isocitrate dehydrogenase [NAD] subunit beta, mitochondrial [OS=Homo sapiens]	0	8.663	6	2	3	2	385	42.2	8.46	0	2	1
FALSE	High	Master Protein	O14524	O14524	Nuclear envelope integral membrane protein 1 [OS=Homo sapiens]	0	8.596	6	3	4	3	444	50.6	6.93	1.69	3	1
FALSE	High	Master Protein	P55036	P55036	26S proteasome non-ATPase regulatory subunit 4 [OS=Homo sapiens]	0	8.578	9	2	3	2	377	40.7	4.79	5.11	2	1
FALSE	High	Master Protein	Q8IUE6	Q8IUE6	Histone H2A type 2-B [OS=Homo sapiens]	0	8.573	23	4	7	1	130	14	10.89	9.12	4	1
FALSE	High	Master Protein	P11177	P11177	Pyruvate dehydrogenase E1 component subunit beta, mitochondrial [OS=Homo sapiens]	0	8.51	4	1	1	1	359	39.2	6.65	2.8	1	1
FALSE	High	Master Protein	O75347	O75347	Tubulin-specific chaperone A [OS=Homo sapiens]	0	8.5	33	3	3	3	108	12.8	5.29	2.16	3	1
FALSE	High	Master Protein	P11388	P11388	DNA topoisomerase 2-alpha [OS=Homo sapiens]	0	8.388	1	1	1	1	1531	174.3	8.72	1.63	1	1
FALSE	High	Master Protein	Q12904	Q12904	aminoacyl tRNA synthase complex-interacting multifunctional protein 1 [OS=Homo sapiens]	0	8.368	4	1	1	1	312	34.3	8.43	2.81	1	1
FALSE	High	Master Protein	Q66PJ3	Q66PJ3	ADP-ribosylation factor-like protein 6-interacting protein 4 [OS=Homo sapiens]	0	8.306	4	1	1	1	421	44.9	10.93	2.33	1	1
FALSE	High	Master Protein	P62995	P62995	transformer protein homolog beta [OS=Homo sapiens]	0	8.226	5	1	2	1	288	33.6	11.25	6	1	1
FALSE	High	Master Protein	Q9Y570	Q9Y570	Protein phosphatase methylesterase 1 [OS=Homo sapiens]	0	8.128	5	2	2	2	386	42.3	5.97	4.33	2	1
FALSE	High	Master Protein	P52789	P52789	Hexokinase [OS=Homo sapiens]	0	8.122	2	2	3	1	917	102.3	6.05	4.24	2	1
FALSE	High	Master Protein	Q16401	Q16401	26S proteasome non-ATPase regulatory subunit 5 [OS=Homo sapiens]	0	8.115	7	3	4	3	504	56.2	5.48	1.76	3	1
FALSE	High	Master Protein	P17980	P17980	26S proteasome regulatory subunit 6A [OS=Homo sapiens]	0	8.101	6	2	2	2	439	49.2	5.24	0	2	1
FALSE	High	Master Protein	O95816	O95816	BAG family molecular chaperone regulator 2 [OS=Homo sapiens]	0	8.099	9	2	2	2	211	23.8	6.7	1.83	2	1
FALSE	High	Master Protein	Q9H4M9	Q9H4M9	EH domain-containing protein 1 [OS=Homo sapiens]	0	8.074	7	3	6	2	534	60.6	6.83	0	3	1
FALSE	High	Master Protein	Q9BXJ9	Q9BXJ9	N-alpha-acetyltransferase 15, NatA auxiliary subunit [OS=Homo sapiens]	0	7.961	4	4	4	4	866	101.2	7.42	0	4	1
FALSE	High	Master Protein	Q92688	Q92688	Acidic leucine-rich nuclear phosphoprotein 32 family member B [OS=Homo sapiens]	0	7.941	11	2	2	2	251	28.8	4.06	1.67	2	1
FALSE	High	Master Protein	O14979	O14979	Heterogeneous nuclear ribonucleoprotein D-like [OS=Homo sapiens]	0	7.91	6	3	4	1	420	46.4	9.57	5.56	3	1
FALSE	High	Master Protein	P82979	P82979	SAP domain-containing ribonucleoprotein [OS=Homo sapiens]	0	7.875	19	3	4	3	210	23.7	6.42	0	3	1
FALSE	High	Master Protein	Q9H936	Q9H936	Mitochondrial glutamate carrier 1 [OS=Homo sapiens]	0	7.846	5	1	2	1	323	34.4	9.29	4.52	1	1
FALSE	High	Master Protein	Q86V81	Q86V81	THO complex subunit 4 [OS=Homo sapiens]	0	7.712	7	2	2	2	257	26.9	11.15	2.39	2	1
FALSE	High	Master Protein	Q12788	Q12788	Transducin beta-like protein 3 [OS=Homo sapiens]	0	7.684	3	2	2	2	808	89	6.9	0	2	1
FALSE	High	Master Protein	Q9NUQ6	Q9NUQ6	SPATS2-like protein [OS=Homo sapiens]	0	7.671	6	3	3	3	558	61.7	9.64	1.88	3	1
FALSE	High	Master Protein	P47914	P47914	60S ribosomal protein L29 [OS=Homo sapiens]	0	7.653	9	1	2	1	159	17.7	11.66	5.16	1	1
FALSE	High	Master Protein	P07858	P07858	Cathepsin B [OS=Homo sapiens]	0	7.588	8	2	3	2	339	37.8	6.3	0	2	1
FALSE	High	Master Protein	Q13428	Q13428	Treacle protein [OS=Homo sapiens]	0	7.342	2	2	2	2	1488	152	9.04	1.86	2	1
FALSE	High	Master Protein	O15355	O15355	Protein phosphatase 1G [OS=Homo sapiens]	0	7.319	2	1	1	1	546	59.2	4.36	2.33	1	1
FALSE	High	Master Protein	Q04828	Q04828	aldo-keto reductase family 1 member C1 [OS=Homo sapiens]	0	7.217	12	3	3	3	323	36.8	7.88	4.03	3	1
FALSE	High	Master Protein	Q92900	Q92900	Regulator of nonsense transcripts 1 [OS=Homo sapiens]	0	7.183	3	3	3	3	1129	124.3	6.61	3.48	3	1
FALSE	High	Master Protein	P30520	P30520	adenylosuccinate synthetase isozyme 2 [OS=Homo sapiens]	0	7.179	4	1	2	1	456	50.1	6.55	2.7	1	1
FALSE	High	Master Protein	Q9BUL8	Q9BUL8	programmed cell death protein 10 [OS=Homo sapiens]	0	7.078	10	2	2	2	212	24.7	8.19	1.96	2	1
FALSE	High	Master Protein	O94906	O94906	Pre-mRNA-processing factor 6 [OS=Homo sapiens]	0	7.058	4	3	4	3	941	106.9	8.25	2.2	3	1
FALSE	High	Master Protein	Q9NS69	Q9NS69	Mitochondrial import receptor subunit TOM22 homolog [OS=Homo sapiens]	0	7.004	18	1	2	1	142	15.5	4.34	2.95	1	1
FALSE	High	Master Protein	P06737	P06737	Glycogen phosphorylase, liver form [OS=Homo sapiens]	0	6.923	2	2	3	1	847	97.1	7.17	3.4	2	1
FALSE	High	Master Protein	P49792	P49792	E3 SUMO-protein ligase RanBP2 [OS=Homo sapiens]	0	6.913	1	2	3	2	3224	358	6.2	0	2	1
FALSE	High	Master Protein	P45974	P45974	Ubiquitin carboxyl-terminal hydrolase 5 [OS=Homo sapiens]	0	6.832	4	2	3	2	858	95.7	5.03	0	2	1
FALSE	High	Master Protein	P35249	P35249	replication factor C subunit 4 [OS=Homo sapiens]	0	6.806	9	2	2	2	363	39.7	8.02	1.6	2	1
FALSE	High	Master Protein	O43747	O43747	AP complex subunit gamma [OS=Homo sapiens]	0	6.788	3	3	4	3	822	91.3	6.8	0	3	1
FALSE	High	Master Protein	P49721	P49721	proteasome subunit beta type [OS=Homo sapiens]	0	6.782	9	2	3	2	201	22.8	7.02	3.84	2	1
FALSE	High	Master Protein	P39656	P39656	Dolichyl-diphosphooligosaccharide--protein glycosyltransferase 48 kDa subunit [OS=Homo sapiens]	0	6.774	4	2	4	2	456	50.8	6.55	8.83	2	1
FALSE	High	Master Protein	Q15005	Q15005	Signal peptidase complex subunit 2 [OS=Homo sapiens]	0	6.738	10	1	2	1	226	25	8.47	1.67	1	1
FALSE	High	Master Protein	Q9Y3Y2	Q9Y3Y2	Chromatin target of PRMT1 protein [OS=Homo sapiens]	0	6.735	5	1	2	1	248	26.4	12.23	4.75	1	1
FALSE	High	Master Protein	Q7L1Q6	Q7L1Q6	Basic leucine zipper and W2 domain-containing protein 1 [OS=Homo sapiens]	0	6.657	8	4	4	2	419	48	5.92	1.9	4	1
FALSE	High	Master Protein	O15069	O15069	NAC-alpha domain-containing protein 1 [OS=Homo sapiens]	0	6.6	1	1	1	1	1562	161	4.23	2.27	1	1
FALSE	High	Master Protein	Q7Z2W4	Q7Z2W4	zinc finger CCCH-type antiviral protein 1 [OS=Homo sapiens]	0	6.6	4	3	3	3	902	101.4	8.4	1.61	3	1
FALSE	High	Master Protein	Q96CS3	Q96CS3	FAS-associated factor 2 [OS=Homo sapiens]	0	6.592	8	3	3	3	445	52.6	5.62	2.33	3	1
FALSE	High	Master Protein	P43686	P43686	26S proteasome regulatory subunit 6B [OS=Homo sapiens]	0	6.469	6	2	2	2	418	47.3	5.21	0	2	1
FALSE	High	Master Protein	P08237	P08237	ATP-dependent 6-phosphofructokinase, muscle type [OS=Homo sapiens]	0	6.466	3	2	2	2	780	85.1	7.99	1.66	2	1
FALSE	High	Master Protein	Q9UJS0	Q9UJS0	Calcium-binding mitochondrial carrier protein Aralar2 [OS=Homo sapiens]	0	6.466	4	2	2	2	675	74.1	8.62	1.64	2	1
FALSE	High	Master Protein	Q9BSH4	Q9BSH4	Translational activator of cytochrome c oxidase 1 [OS=Homo sapiens]	0	6.415	6	1	2	1	297	32.5	8.13	5.12	1	1
FALSE	High	Master Protein	O94979	O94979	Protein transport protein Sec31A [OS=Homo sapiens]	0	6.331	2	3	5	3	1220	132.9	6.89	0	3	1
FALSE	High	Master Protein	P46060	P46060	Ran GTPase-activating protein 1 [OS=Homo sapiens]	0	6.312	2	1	2	1	587	63.5	4.68	4.07	1	1
FALSE	High	Master Protein	P50552	P50552	Vasodilator-stimulated phosphoprotein [OS=Homo sapiens]	0	6.304	6	2	2	2	380	39.8	8.94	2.76	2	1
FALSE	High	Master Protein	O15427	O15427	Monocarboxylate transporter 4 [OS=Homo sapiens]	0	6.188	3	1	2	1	465	49.4	7.96	0	1	1
FALSE	High	Master Protein	P53041	P53041	Serine/threonine-protein phosphatase 5 [OS=Homo sapiens]	0	6.182	4	2	2	2	499	56.8	6.28	2.16	2	1
FALSE	High	Master Protein	Q9NVA2	Q9NVA2	Septin1 [OS=Homo sapiens]	0	6.162	6	2	2	1	429	49.4	6.81	1.87	2	1
FALSE	High	Master Protein	Q01130	Q01130	serine/arginine-rich splicing factor 2 [OS=Homo sapiens]	0	6.134	9	2	2	2	221	25.5	11.85	4.74	2	1
FALSE	High	Master Protein	Q9BR76	Q9BR76	CoroninB [OS=Homo sapiens]	0	6.094	5	3	4	3	489	54.2	5.88	3.61	3	1
FALSE	High	Master Protein	Q52LJ0	Q52LJ0	Protein Fam98b [OS=Homo sapiens]	0	6.058	6	2	2	1	330	37.2	6.29	0	2	1
FALSE	High	Master Protein	Q9Y263	Q9Y263	Phospholipase A-activating protein [OS=Homo sapiens]	0	6.057	3	2	4	2	795	87.1	6.37	1.87	2	1
FALSE	High	Master Protein	O76094	O76094	Signal recognition particle subunit SRP72 [OS=Homo sapiens]	0	6.015	6	3	3	3	671	74.6	9.26	0	3	1
FALSE	High	Master Protein	Q14203	Q14203	Dynactin subunit 1 [OS=Homo sapiens]	0	6.009	1	1	2	1	1278	141.6	5.81	2.21	1	1
FALSE	High	Master Protein	Q9UMD9	Q9UMD9	Collagen alpha(XVII) chain [OS=Homo sapiens]	0	5.987	1	2	3	2	1497	150.3	8.79	0	2	1
FALSE	High	Master Protein	P62316	P62316	Small nuclear ribonucleoprotein Sm D2 [OS=Homo sapiens]	0	5.986	8	1	1	1	118	13.5	9.91	1.84	1	1
FALSE	High	Master Protein	Q5JPE7	Q5JPE7	NODAL modulator 2 [OS=Homo sapiens]	0	5.912	2	3	3	3	1267	139.4	5.76	0	3	1
FALSE	High	Master Protein	O60256	O60256	Phosphoribosyl pyrophosphate synthase-associated protein 2 [OS=Homo sapiens]	0	5.903	14	3	4	3	369	40.9	7.44	1.69	3	1
FALSE	High	Master Protein	P24534	P24534	Elongation factor 1-beta [OS=Homo sapiens]	0	5.863	20	3	5	2	225	24.7	4.67	5.53	3	1
FALSE	High	Master Protein	Q9BQ52	Q9BQ52	Zinc phosphodiesterase ELAC protein 2 [OS=Homo sapiens]	0	5.814	2	2	4	2	826	92.2	7.9	5.51	2	1
FALSE	High	Master Protein	P50402	P50402	Emerin [OS=Homo sapiens]	0	5.8	9	2	2	2	254	29	5.5	0	2	1
FALSE	High	Master Protein	Q14566	Q14566	DNA replication licensing factor MCM6 [OS=Homo sapiens]	0	5.783	3	2	2	2	821	92.8	5.41	0	2	1
FALSE	High	Master Protein	O14976	O14976	Cyclin-G-associated kinase [OS=Homo sapiens]	0	5.765	1	1	2	1	1311	143.1	5.73	4.08	1	1
FALSE	High	Master Protein	P35610	P35610	sterol O-acyltransferase 1 [OS=Homo sapiens]	0	5.7	5	2	4	2	550	64.7	8.94	0	2	1
FALSE	High	Master Protein	Q9NTJ3	Q9NTJ3	Structural maintenance of chromosomes protein 4 [OS=Homo sapiens]	0	5.679	2	2	2	2	1288	147.1	6.79	1.89	2	1
FALSE	High	Master Protein	Q9UBI6	Q9UBI6	guanine nucleotide-binding protein g(i)/g(s)/g(o) subunit gamma2 [OS=Homo sapiens]	0	5.666	15	1	1	1	72	8	8.97	0	1	1
FALSE	High	Master Protein	Q14019	Q14019	coactosin-like protein [OS=Homo sapiens]	0	5.664	30	3	4	3	142	15.9	5.67	2.09	3	1
FALSE	High	Master Protein	Q96B26	Q96B26	Exosome complex component RRP43 [OS=Homo sapiens]	0	5.662	4	1	2	1	276	30	5.3	3.34	1	1
FALSE	High	Master Protein	Q9Y6C9	Q9Y6C9	Mitochondrial carrier homolog 2 [OS=Homo sapiens]	0	5.634	7	2	3	2	303	33.3	7.97	0	2	1
FALSE	High	Master Protein	O75439	O75439	mitochondrial-processing peptidase subunit beta [OS=Homo sapiens]	0	5.617	2	1	2	1	489	54.3	6.83	4.1	1	1
FALSE	High	Master Protein	P49419	P49419	Alpha-aminoadipic semialdehyde dehydrogenase [OS=Homo sapiens]	0	5.518	3	1	1	1	539	58.5	7.99	2.07	1	1
FALSE	High	Master Protein	O00425	O00425	Insulin-like growth factor 2 mRNA-binding protein 3 [OS=Homo sapiens]	0	5.454	3	2	3	2	579	63.7	8.87	3.43	2	1
FALSE	High	Master Protein	Q9NVJ2	Q9NVJ2	ADP-ribosylation factor-like protein 8B [OS=Homo sapiens]	0	5.376	10	2	2	2	186	21.5	8.43	1.65	2	1
FALSE	High	Master Protein	P62330	P62330	ADP-ribosylation factor 6 [OS=Homo sapiens]	0	5.369	6	1	1	1	175	20.1	8.95	2.38	1	1
FALSE	High	Master Protein	Q9BVP2	Q9BVP2	Guanine nucleotide-binding protein-like 3 [OS=Homo sapiens]	0	5.357	8	3	4	3	549	62	9.16	0	3	1
FALSE	High	Master Protein	Q14157	Q14157	Isoform 2 of Ubiquitin-associated protein 2-like [OS=Homo sapiens]	0	5.353	1	1	2	1	983	103.9	6.98	4.33	1	1
FALSE	High	Master Protein	P11172	P11172	uridine 5'-monophosphate synthase [OS=Homo sapiens]	0	5.327	4	2	2	2	480	52.2	7.24	2.66	2	1
FALSE	High	Master Protein	Q9Y277	Q9Y277	Voltage-dependent anion-selective channel protein 3 [OS=Homo sapiens]	0	5.222	4	1	2	1	283	30.6	8.66	4.35	1	1
FALSE	High	Master Protein	Q9Y6N5	Q9Y6N5	Sulfide:quinone oxidoreductase, mitochondrial [OS=Homo sapiens]	0	5.215	3	1	2	1	450	49.9	9.11	4.03	1	1
FALSE	High	Master Protein	Q92769	Q92769	Histone deacetylase 2 [OS=Homo sapiens]	0	5.159	5	2	3	1	488	55.3	5.91	1.94	2	1
FALSE	High	Master Protein	O75396	O75396	Vesicle-trafficking protein SEC22b [OS=Homo sapiens]	0	5.135	7	1	1	1	215	24.6	6.92	0	1	1
FALSE	High	Master Protein	Q02978	Q02978	Mitochondrial 2-oxoglutarate/malate carrier protein [OS=Homo sapiens]	0	5.115	5	1	2	1	314	34	9.91	0	1	1
FALSE	High	Master Protein	P49189	P49189	4-trimethylaminobutyraldehyde dehydrogenase [OS=Homo sapiens]	0	5.1	5	3	4	3	494	53.8	5.87	0	3	1
FALSE	High	Master Protein	P09661	P09661	U2 small nuclear ribonucleoprotein A' [OS=Homo sapiens]	0	5.096	4	1	2	1	255	28.4	8.62	1.74	1	1
FALSE	High	Master Protein	P17174	P17174	Aspartate aminotransferase, cytoplasmic [OS=Homo sapiens]	0	5.091	6	2	2	2	413	46.2	7.01	0	2	1
FALSE	High	Master Protein	Q96RS6	Q96RS6	NudC domain-containing protein 1 [OS=Homo sapiens]	0	4.983	2	1	2	1	583	66.7	5.11	1.95	1	1
FALSE	High	Master Protein	Q15257	Q15257	Serine/threonine-protein phosphatase 2A activator [OS=Homo sapiens]	0	4.967	7	3	3	3	358	40.6	5.94	3.25	3	1
FALSE	High	Master Protein	Q15185	Q15185	Prostaglandin E synthase 3 [OS=Homo sapiens]	0	4.934	8	1	1	1	160	18.7	4.54	2.46	1	1
FALSE	High	Master Protein	Q8N1G4	Q8N1G4	Leucine-rich repeat-containing protein 47 [OS=Homo sapiens]	0	4.868	3	1	1	1	583	63.4	8.28	0	1	1
FALSE	High	Master Protein	Q9UL25	Q9UL25	Ras-related protein Rab1 [OS=Homo sapiens]	0	4.762	5	1	1	1	225	24.3	7.94	2.08	1	1
FALSE	High	Master Protein	Q13045	Q13045	protein flightless homolog [OS=Homo sapiens]	0	4.762	1	2	2	2	1269	144.7	6.05	0	2	1
FALSE	High	Master Protein	Q9Y285	Q9Y285	Phenylalanine--tRNA ligase alpha subunit [OS=Homo sapiens]	0	4.741	5	2	4	2	508	57.5	7.8	1.77	2	1
FALSE	High	Master Protein	Q96RP9	Q96RP9	Elongation factor G, mitochondrial [OS=Homo sapiens]	0	4.74	2	2	3	2	751	83.4	7.01	3.41	2	1
FALSE	High	Master Protein	Q9P289	Q9P289	serine/threonine-protein kinase 26 [OS=Homo sapiens]	0	4.721	6	2	2	1	416	46.5	5.29	0	2	1
FALSE	High	Master Protein	O15269	O15269	serine palmitoyltransferase 1 [OS=Homo sapiens]	0	4.718	3	1	1	1	473	52.7	6.01	1.72	1	1
FALSE	High	Master Protein	Q7L9L4	Q7L9L4	mob kinase activator 1b [OS=Homo sapiens]	0	4.698	6	1	1	1	216	25.1	6.73	0	1	1
FALSE	High	Master Protein	Q9H488	Q9H488	GDP-fucose protein O-fucosyltransferase 1 [OS=Homo sapiens]	0	4.694	3	1	1	1	388	43.9	8.53	0	1	1
FALSE	High	Master Protein	Q96G03	Q96G03	Phosphoglucomutase [OS=Homo sapiens]	0	4.692	3	2	2	2	612	68.2	6.73	0	2	1
FALSE	High	Master Protein	O75340	O75340	programmed cell death protein 6 [OS=Homo sapiens]	0	4.676	6	1	1	1	191	21.9	5.4	2.07	1	1
FALSE	High	Master Protein	Q13547	Q13547	histone deacetylase 1 [OS=Homo sapiens]	0	4.658	4	2	2	1	482	55.1	5.48	1.94	2	1
FALSE	High	Master Protein	Q2NL82	Q2NL82	Pre-rRNA-processing protein TSR1 homolog [OS=Homo sapiens]	0	4.613	2	1	1	1	804	91.8	7.42	0	1	1
FALSE	High	Master Protein	Q9H0A0	Q9H0A0	RNA cytidine acetyltransferase [OS=Homo sapiens]	0	4.605	2	2	3	2	1025	115.7	8.27	0	2	1
FALSE	High	Master Protein	Q9UI30	Q9UI30	Multifunctional methyltransferase subunit TRM112-like protein [OS=Homo sapiens]	0	4.581	11	1	1	1	125	14.2	5.26	1.64	1	1
FALSE	High	Master Protein	P42224	P42224	Signal transducer and activator of transcription 1-alpha/beta [OS=Homo sapiens]	0	4.503	2	1	1	1	750	87.3	6.05	2.29	1	1
FALSE	High	Master Protein	P51580	P51580	Thiopurine S-methyltransferase [OS=Homo sapiens]	0	4.502	8	2	3	2	245	28.2	6.23	0	2	1
FALSE	High	Master Protein	Q9Y5J1	Q9Y5J1	U3 small nucleolar RNA-associated protein 18 homolog [OS=Homo sapiens]	0	4.498	6	2	2	2	556	62	8.76	0	2	1
FALSE	High	Master Protein	Q9NR31	Q9NR31	GTP-binding protein SAR1a [OS=Homo sapiens]	0	4.472	12	2	3	2	198	22.4	6.68	1.69	2	1
FALSE	High	Master Protein	Q01082	Q01082	Spectrin beta chain, non-erythrocytic 1 [OS=Homo sapiens]	0	4.464	1	1	2	1	2364	274.4	5.57	0	1	1
FALSE	High	Master Protein	Q9HCY8	Q9HCY8	protein S100-A14 [OS=Homo sapiens]	0	4.419	14	1	1	1	104	11.7	5.24	0	1	1
FALSE	High	Master Protein	Q99798	Q99798	Aconitate hydratase, mitochondrial [OS=Homo sapiens]	0	4.407	3	2	2	2	780	85.4	7.61	3.66	2	1
FALSE	High	Master Protein	Q8WX92	Q8WX92	Negative elongation factor B [OS=Homo sapiens]	0	4.385	2	1	2	1	580	65.7	6.13	1.93	1	1
FALSE	High	Master Protein	P11047	P11047	Laminin subunit gamma [OS=Homo sapiens]	0	4.348	1	1	1	1	1609	177.5	5.12	0	1	1
FALSE	High	Master Protein	P61916	P61916	Epididymal secretory protein E1 [OS=Homo sapiens]	0	4.301	17	2	2	2	151	16.6	7.65	1.71	2	1
FALSE	High	Master Protein	Q9P0V9	Q9P0V9	septin0 [OS=Homo sapiens]	0	4.298	2	1	1	1	454	52.6	6.8	0	1	1
FALSE	High	Master Protein	P28072	P28072	Proteasome subunit beta type-6 [OS=Homo sapiens]	0	4.295	9	2	2	2	239	25.3	4.92	1.84	2	1
FALSE	High	Master Protein	P52926	P52926	high mobility group protein HMGI-C [OS=Homo sapiens]	0	4.28	32	2	3	2	109	11.8	10.62	0	2	1
FALSE	High	Master Protein	Q9BPX5	Q9BPX5	actin-related protein 2/3 complex subunit 5-like protein [OS=Homo sapiens]	0	4.247	8	1	1	1	153	16.9	6.6	2.27	1	1
FALSE	High	Master Protein	P22059	P22059	Oxysterol-binding protein 1 [OS=Homo sapiens]	0	4.238	2	1	1	1	807	89.4	7.3	0	1	1
FALSE	High	Master Protein	Q9UBX3	Q9UBX3	Mitochondrial dicarboxylate carrier [OS=Homo sapiens]	0	4.217	9	2	2	2	287	31.3	9.54	0	2	1
FALSE	High	Master Protein	P06703	P06703	protein S100-A6 [OS=Homo sapiens]	0	4.159	18	2	3	2	90	10.2	5.48	1.69	2	1
FALSE	High	Master Protein	Q15459	Q15459	splicing factor 3A subunit 1 [OS=Homo sapiens]	0	4.156	3	2	2	2	793	88.8	5.22	0	2	1
FALSE	High	Master Protein	P46977	P46977	Dolichyl-diphosphooligosaccharide--protein glycosyltransferase subunit STT3A [OS=Homo sapiens]	0	4.113	2	1	2	1	705	80.5	8.07	2.23	1	1
FALSE	High	Master Protein	Q99497	Q99497	protein/nucleic acid deglycase DJ [OS=Homo sapiens]	0	4.1	12	2	3	2	189	19.9	6.79	0	2	1
FALSE	High	Master Protein	P25788	P25788	Proteasome subunit alpha type [OS=Homo sapiens]	0	4.057	7	2	3	2	255	28.4	5.33	1.75	2	1
FALSE	High	Master Protein	P29590	P29590	Protein PML [OS=Homo sapiens]	0	4.056	1	1	2	1	882	97.5	6.21	1.79	1	1
FALSE	High	Master Protein	Q9NTZ6	Q9NTZ6	RNA-binding protein 12 [OS=Homo sapiens]	0	4.036	1	1	1	1	932	97.3	8.63	0	1	1
FALSE	High	Master Protein	Q9Y6E0	Q9Y6E0	Serine/threonine-protein kinase 24 [OS=Homo sapiens]	0	4.017	4	2	3	1	443	49.3	5.69	0	2	1
FALSE	High	Master Protein	Q8TCT9	Q8TCT9	Minor histocompatibility antigen H13 [OS=Homo sapiens]	0	3.997	3	1	2	1	377	41.5	6.43	3.73	1	1
FALSE	High	Master Protein	Q9Y3B2	Q9Y3B2	Exosome complex component csl4 [OS=Homo sapiens]	0	3.965	6	1	3	1	195	21.4	8.24	1.87	1	1
FALSE	High	Master Protein	Q8IXM3	Q8IXM3	39S ribosomal protein L41, mitochondrial [OS=Homo sapiens]	0	3.858	7	1	1	1	137	15.4	9.57	0	1	1
FALSE	High	Master Protein	P50416	P50416	Carnitine O-palmitoyltransferase 1, liver isoform [OS=Homo sapiens]	0	3.84	2	1	1	1	773	88.3	8.65	0	1	1
FALSE	High	Master Protein	P11233	P11233	Ras-related protein Ral-A [OS=Homo sapiens]	0	3.834	7	1	1	1	206	23.6	7.11	0	1	1
FALSE	High	Master Protein	Q9NZM5	Q9NZM5	ribosome biogenesis protein NOP53 [OS=Homo sapiens]	0	3.828	4	1	1	1	478	54.4	10.32	0	1	1
FALSE	High	Master Protein	O95793	O95793	double-stranded RNA-binding protein Staufen homolog 1 [OS=Homo sapiens]	0	3.793	2	1	1	1	577	63.1	9.44	0	1	1
FALSE	High	Master Protein	Q9NYL9	Q9NYL9	tropomodulin [OS=Homo sapiens]	0	3.788	3	1	2	1	352	39.6	5.19	0	1	1
FALSE	High	Master Protein	Q14444	Q14444	Caprin [OS=Homo sapiens]	0	3.732	2	1	1	1	709	78.3	5.25	1.81	1	1
FALSE	High	Master Protein	P35237	P35237	serpin B6 [OS=Homo sapiens]	0	3.712	3	1	1	1	376	42.6	5.27	2.07	1	1
FALSE	High	Master Protein	O75844	O75844	caax prenyl protease 1 homolog [OS=Homo sapiens]	0	3.704	2	1	2	1	475	54.8	7.49	1.9	1	1
FALSE	High	Master Protein	P35658	P35658	Nuclear pore complex protein Nup214 [OS=Homo sapiens]	0	3.7	1	1	2	1	2090	213.5	7.47	0	1	1
FALSE	High	Master Protein	Q96QD8	Q96QD8	sodium-coupled neutral amino acid transporter 2 [OS=Homo sapiens]	0	3.692	4	1	2	1	506	56	8	0	1	1
FALSE	High	Master Protein	O75153	O75153	Clustered mitochondria protein homolog [OS=Homo sapiens]	0	3.676	1	2	2	2	1309	146.6	6.13	0	2	1
FALSE	High	Master Protein	Q9UKV3	Q9UKV3	Apoptotic chromatin condensation inducer in the nucleus [OS=Homo sapiens]	0	3.653	2	2	2	2	1341	151.8	6.43	0	2	1
FALSE	High	Master Protein	P54727	P54727	UV excision repair protein RAD23 homolog B [OS=Homo sapiens]	0	3.651	9	2	2	2	409	43.1	4.84	0	2	1
FALSE	High	Master Protein	Q3ZCQ8	Q3ZCQ8	Mitochondrial import inner membrane translocase subunit TIM50 [OS=Homo sapiens]	0	3.578	2	1	2	1	353	39.6	8.37	3.48	1	1
FALSE	High	Master Protein	O43402	O43402	ER membrane protein complex subunit 8 [OS=Homo sapiens]	0	3.547	4	1	1	1	210	23.8	6.4	0	1	1
FALSE	High	Master Protein	Q9NX63	Q9NX63	MICOS complex subunit MIC19 [OS=Homo sapiens]	0	3.547	4	1	1	1	227	26.1	8.28	2.03	1	1
FALSE	High	Master Protein	Q14694	Q14694	Ubiquitin carboxyl-terminal hydrolase 10 [OS=Homo sapiens]	0	3.481	2	1	1	1	798	87.1	5.31	1.77	1	1
FALSE	High	Master Protein	Q9UL46	Q9UL46	proteasome activator complex subunit 2 [OS=Homo sapiens]	0	3.463	4	1	1	1	239	27.4	5.73	2.22	1	1
FALSE	High	Master Protein	P09496	P09496	clathrin light chain A [OS=Homo sapiens]	0	3.45	4	1	1	1	248	27.1	4.51	1.64	1	1
FALSE	High	Master Protein	Q9HC07	Q9HC07	Transmembrane protein 165 [OS=Homo sapiens]	0	3.449	8	1	1	1	324	34.9	7.02	2.1	1	1
FALSE	High	Master Protein	P62861	P62861	40S ribosomal protein S30 [OS=Homo sapiens]	0	3.393	17	1	2	1	59	6.6	12.15	3.38	1	1
FALSE	High	Master Protein	Q9Y6G9	Q9Y6G9	Cytoplasmic dynein 1 light intermediate chain 1 [OS=Homo sapiens]	0	3.373	2	1	1	1	523	56.5	6.42	0	1	1
FALSE	High	Master Protein	P62158	P62158	Calmodulin [OS=Homo sapiens]	0	3.354	11	1	1	1	149	16.8	4.22	1.68	1	1
FALSE	High	Master Protein	Q8IYB3	Q8IYB3	Serine/arginine repetitive matrix protein 1 [OS=Homo sapiens]	0	3.344	1	1	2	1	904	102.3	11.84	0	1	1
FALSE	High	Master Protein	Q14964	Q14964	Ras-related protein Rab9A [OS=Homo sapiens]	0	3.287	5	1	2	1	217	25	7.65	4.39	1	1
FALSE	High	Master Protein	P25789	P25789	Proteasome subunit alpha type [OS=Homo sapiens]	0	3.205	3	1	2	1	261	29.5	7.72	3.72	1	1
FALSE	High	Master Protein	P98172	P98172	ephrin-B1 [OS=Homo sapiens]	0	3.178	5	1	1	1	346	38	8.94	0	1	1
FALSE	High	Master Protein	P01116	P01116	GTPase KRas [OS=Homo sapiens]	0	3.141	6	1	1	1	189	21.6	6.77	1.95	1	1
FALSE	High	Master Protein	P61289	P61289	Proteasome activator complex subunit 3 [OS=Homo sapiens]	0	3.127	8	2	3	2	254	29.5	5.95	0	2	1
FALSE	High	Master Protein	O96008	O96008	Mitochondrial import receptor subunit TOM40 homolog [OS=Homo sapiens]	0	3.101	4	1	1	1	361	37.9	7.25	0	1	1
FALSE	High	Master Protein	Q92734	Q92734	Protein TFG [OS=Homo sapiens]	0	3.098	3	1	1	1	400	43.4	5.1	0	1	1
FALSE	High	Master Protein	O00479	O00479	High mobility group nucleosome-binding domain-containing protein 4 [OS=Homo sapiens]	0	3.084	19	2	3	2	90	9.5	10.48	4.21	2	1
FALSE	High	Master Protein	Q15773	Q15773	Myeloid leukemia factor 2 [OS=Homo sapiens]	0	3.075	4	1	2	1	248	28.1	6.9	0	1	1
FALSE	High	Master Protein	Q71RC2	Q71RC2	La-related protein 4 [OS=Homo sapiens]	0	3.066	4	2	2	2	724	80.5	6.61	0	2	1
FALSE	High	Master Protein	P67870	P67870	Casein kinase II subunit beta [OS=Homo sapiens]	0	3.062	5	1	1	1	215	24.9	5.55	1.84	1	1
FALSE	High	Master Protein	Q99426	Q99426	tubulin-folding cofactor B [OS=Homo sapiens]	0	3.059	4	1	1	1	244	27.3	5.15	0	1	1
FALSE	High	Master Protein	Q9Y3B4	Q9Y3B4	Splicing factor 3B subunit 6 [OS=Homo sapiens]	0	3.058	18	2	2	2	125	14.6	9.38	0	2	1
FALSE	High	Master Protein	Q8TEA8	Q8TEA8	D-aminoacyl-tRNA deacylase 1 [OS=Homo sapiens]	0	3.047	7	1	1	1	209	23.4	8.24	0	1	1
FALSE	High	Master Protein	Q8WUD1	Q8WUD1	Ras-related protein RabB [OS=Homo sapiens]	0	3.042	5	1	1	1	216	24.2	7.83	0	1	1
FALSE	High	Master Protein	P54920	P54920	alpha-soluble nsf attachment protein [OS=Homo sapiens]	0	3.027	5	1	1	1	295	33.2	5.36	0	1	1
FALSE	High	Master Protein	P61326	P61326	Protein mago nashi homolog [OS=Homo sapiens]	0	3.002	11	2	2	2	146	17.2	6.11	0	2	1
FALSE	High	Master Protein	P55809	P55809	Succinyl-CoA:3-ketoacid coenzyme A transferase 1, mitochondrial [OS=Homo sapiens]	0	2.994	2	1	1	1	520	56.1	7.46	0	1	1
FALSE	High	Master Protein	P28070	P28070	Proteasome subunit beta type [OS=Homo sapiens]	0	2.99	4	1	2	1	264	29.2	5.97	0	1	1
FALSE	High	Master Protein	O43237	O43237	Cytoplasmic dynein 1 light intermediate chain 2 [OS=Homo sapiens]	0	2.978	2	1	1	1	492	54.1	6.38	0	1	1
FALSE	High	Master Protein	O60573	O60573	eukaryotic translation initiation factor 4E type 2 [OS=Homo sapiens]	0	2.945	4	1	1	1	245	28.3	8.88	0	1	1
FALSE	High	Master Protein	P62304	P62304	small nuclear ribonucleoprotein E [OS=Homo sapiens]	0	2.93	12	1	1	1	92	10.8	9.44	1.88	1	1
FALSE	High	Master Protein	Q9UKY7	Q9UKY7	Protein CDV3 homolog [OS=Homo sapiens]	0	2.92	12	2	2	2	258	27.3	6.4	0	2	1
FALSE	High	Master Protein	Q15813	Q15813	Tubulin-specific chaperone E [OS=Homo sapiens]	0	2.911	4	2	2	2	527	59.3	6.76	0	2	1
FALSE	High	Master Protein	P49720	P49720	proteasome subunit beta type [OS=Homo sapiens]	0	2.884	9	1	1	1	205	22.9	6.55	0	1	1
FALSE	High	Master Protein	Q14166	Q14166	Tubulin--tyrosine ligase-like protein 12 [OS=Homo sapiens]	0	2.88	2	1	1	1	644	74.4	5.53	0	1	1
FALSE	High	Master Protein	Q13242	Q13242	serine/arginine-rich splicing factor 9 [OS=Homo sapiens]	0	2.864	5	1	1	1	221	25.5	8.65	1.79	1	1
FALSE	High	Master Protein	O43290	O43290	U4/U6.U5 tri-snRNP-associated protein 1 [OS=Homo sapiens]	0	2.849	3	1	1	1	800	90.2	6.13	0	1	1
FALSE	High	Master Protein	P84090	P84090	Enhancer of rudimentary homolog [OS=Homo sapiens]	0	2.836	11	1	2	1	104	12.3	5.92	0	1	1
FALSE	High	Master Protein	O95202	O95202	mitochondrial proton/calcium exchanger protein [OS=Homo sapiens]	0	2.833	2	1	1	1	739	83.3	6.7	0	1	1
FALSE	High	Master Protein	Q14562	Q14562	ATP-dependent RNA helicase dhx8 [OS=Homo sapiens]	0	2.829	1	2	3	1	1220	139.2	8.32	0	2	1
FALSE	High	Master Protein	Q8WXF1	Q8WXF1	Paraspeckle component 1 [OS=Homo sapiens]	0	2.818	3	2	3	1	523	58.7	6.67	0	2	1
FALSE	High	Master Protein	Q9NT62	Q9NT62	ubiquitin-like-conjugating enzyme ATG3 [OS=Homo sapiens]	0	2.809	4	1	1	1	314	35.8	4.74	0	1	1
FALSE	High	Master Protein	P42285	P42285	Superkiller viralicidic activity 2-like 2 [OS=Homo sapiens]	0	2.799	1	1	1	1	1042	117.7	6.52	0	1	1
FALSE	High	Master Protein	O60488	O60488	Long-chain-fatty-acid--CoA ligase 4 [OS=Homo sapiens]	0	2.797	4	2	2	1	711	79.1	8.38	0	2	1
FALSE	High	Master Protein	P13995	P13995	Bifunctional methylenetetrahydrofolate dehydrogenase/cyclohydrolase, mitochondrial [OS=Homo sapiens]	0	2.78	3	1	1	1	350	37.9	8.73	0	1	1
FALSE	High	Master Protein	Q8NI36	Q8NI36	WD repeat-containing protein 36 [OS=Homo sapiens]	0	2.764	1	1	1	1	951	105.3	7.53	0	1	1
FALSE	High	Master Protein	P48163	P48163	NADP-dependent malic enzyme [OS=Homo sapiens]	0	2.757	2	1	2	1	572	64.1	6.13	3.46	1	1
FALSE	High	Master Protein	Q7Z739	Q7Z739	YTH domain-containing family protein 3 [OS=Homo sapiens]	0	2.757	3	1	1	1	585	63.8	9.04	0	1	1
FALSE	High	Master Protein	Q9BYD2	Q9BYD2	39S ribosomal protein L9, mitochondrial [OS=Homo sapiens]	0	2.752	3	1	1	1	267	30.2	10.08	0	1	1
FALSE	High	Master Protein	P56545	P56545	c-terminal-binding protein 2 [OS=Homo sapiens]	0	2.751	2	1	2	1	445	48.9	6.95	3.67	1	1
FALSE	High	Master Protein	P40938	P40938	replication factor C subunit 3 [OS=Homo sapiens]	0	2.745	4	1	1	1	356	40.5	8.34	0	1	1
FALSE	High	Master Protein	Q00059	Q00059	Transcription factor A, mitochondrial [OS=Homo sapiens]	0	2.739	4	1	2	1	246	29.1	9.72	0	1	1
FALSE	High	Master Protein	Q15637	Q15637	Splicing factor 1 [OS=Homo sapiens]	0	2.738	2	1	1	1	639	68.3	8.98	0	1	1
FALSE	High	Master Protein	P62328	P62328	Thymosin beta [OS=Homo sapiens]	0	2.734	30	2	2	1	44	5.1	5.06	2.11	2	1
FALSE	High	Master Protein	Q6P1J9	Q6P1J9	Parafibromin [OS=Homo sapiens]	0	2.727	2	1	2	1	531	60.5	9.61	0	1	1
FALSE	High	Master Protein	P51965	P51965	Ubiquitin-conjugating enzyme E2 E1 [OS=Homo sapiens]	0	2.721	9	1	1	1	193	21.4	8.53	0	1	1
FALSE	High	Master Protein	Q8TB61	Q8TB61	Adenosine 3'-phospho 5'-phosphosulfate transporter 1 [OS=Homo sapiens]	0	2.703	3	1	1	1	432	47.5	9.16	0	1	1
FALSE	High	Master Protein	O75489	O75489	NADH dehydrogenase [ubiquinone] iron-sulfur protein 3, mitochondrial [OS=Homo sapiens]	0	2.692	5	1	2	1	264	30.2	7.5	0	1	1
FALSE	High	Master Protein	Q9Y5X1	Q9Y5X1	Sorting nexin-9 [OS=Homo sapiens]	0	2.69	2	1	1	1	595	66.6	5.58	0	1	1
FALSE	High	Master Protein	Q9Y508	Q9Y508	E3 ubiquitin-protein ligase RNF114 [OS=Homo sapiens]	0	2.677	5	1	1	1	228	25.7	7.25	0	1	1
FALSE	High	Master Protein	Q5T1J5	Q5T1J5	Putative coiled-coil-helix-coiled-coil-helix domain-containing protein CHCHD2P9, mitochondrial [OS=Homo sapiens]	0	2.675	19	1	1	1	151	15.5	9.89	0	1	1
FALSE	High	Master Protein	Q6IBS0	Q6IBS0	Twinfilin [OS=Homo sapiens]	0	2.667	4	1	1	1	349	39.5	6.84	0	1	1
FALSE	High	Master Protein	P05109	P05109	Protein S100-A8 [OS=Homo sapiens]	0	2.649	12	1	1	1	93	10.8	7.03	0	1	1
FALSE	High	Master Protein	Q7L576	Q7L576	cytoplasmic FMR1-interacting protein 1 [OS=Homo sapiens]	0	2.639	1	1	1	1	1253	145.1	6.9	0	1	1
FALSE	High	Master Protein	Q92552	Q92552	28S ribosomal protein S27, mitochondrial [OS=Homo sapiens]	0	2.635	5	2	2	2	414	47.6	6.18	0	2	1
FALSE	High	Master Protein	Q92572	Q92572	AP complex subunit sigma [OS=Homo sapiens]	0	2.635	6	1	2	1	193	21.7	5.39	0	1	1
FALSE	High	Master Protein	Q9BT78	Q9BT78	COP9 signalosome complex subunit 4 [OS=Homo sapiens]	0	2.628	2	1	2	1	406	46.2	5.83	0	1	1
FALSE	High	Master Protein	Q01085	Q01085	Nucleolysin TIAR [OS=Homo sapiens]	0	2.608	2	1	1	1	375	41.6	7.74	0	1	1
FALSE	High	Master Protein	P43246	P43246	DNA mismatch repair protein MSH2 [OS=Homo sapiens]	0	2.606	1	1	1	1	934	104.7	5.77	0	1	1
FALSE	High	Master Protein	O75175	O75175	CCR4-NOT transcription complex subunit 3 [OS=Homo sapiens]	0	2.598	1	1	1	1	753	81.8	6.2	0	1	1
FALSE	High	Master Protein	Q13637	Q13637	Ras-related protein Rab2 [OS=Homo sapiens]	0	2.597	4	1	1	1	225	25	6.54	0	1	1
FALSE	High	Master Protein	O94826	O94826	Mitochondrial import receptor subunit TOM70 [OS=Homo sapiens]	0	2.587	2	1	1	1	608	67.4	7.12	1.67	1	1
FALSE	High	Master Protein	O75436	O75436	Vacuolar protein sorting-associated protein 26A [OS=Homo sapiens]	0	2.587	3	1	1	1	327	38.1	6.57	0	1	1
FALSE	High	Master Protein	Q7LBR1	Q7LBR1	Charged multivesicular body protein 1b [OS=Homo sapiens]	0	2.525	5	1	1	1	199	22.1	8.1	0	1	1
FALSE	High	Master Protein	P01034	P01034	Cystatin-C [OS=Homo sapiens]	0.001	2.518	8	1	1	1	146	15.8	8.75	0	1	1
FALSE	High	Master Protein	Q8WUM0	Q8WUM0	Nuclear pore complex protein Nup133 [OS=Homo sapiens]	0.001	2.513	1	1	1	1	1156	128.9	5.1	0	1	1
FALSE	High	Master Protein	Q96C36	Q96C36	Pyrroline-carboxylate reductase 2 [OS=Homo sapiens]	0.001	2.513	3	1	2	1	320	33.6	7.77	0	1	1
FALSE	High	Master Protein	P07108	P07108	acyl-CoA-binding protein [OS=Homo sapiens]	0.001	2.501	18	1	1	1	87	10	6.57	0	1	1
FALSE	High	Master Protein	Q9UQB8	Q9UQB8	Brain-specific angiogenesis inhibitor 1-associated protein 2 [OS=Homo sapiens]	0.001	2.493	3	2	2	2	552	60.8	8.9	0	2	1
FALSE	High	Master Protein	Q99961	Q99961	Endophilin-A2 [OS=Homo sapiens]	0.001	2.478	3	1	1	1	368	41.5	5.43	0	1	1
FALSE	High	Master Protein	Q02809	Q02809	Procollagen-lysine,2-oxoglutarate 5-dioxygenase 1 [OS=Homo sapiens]	0.001	2.476	2	1	1	1	727	83.5	6.95	0	1	1
FALSE	High	Master Protein	P23229	P23229	integrin alpha-6 [OS=Homo sapiens]	0.001	2.476	2	2	2	2	1130	126.5	6.61	0	2	1
FALSE	High	Master Protein	O95399	O95399	Urotensin [OS=Homo sapiens]	0.001	2.476	6	1	2	1	124	14.3	7.8	1.75	1	1
FALSE	High	Master Protein	Q658Y4	Q658Y4	Protein FAM91A1 [OS=Homo sapiens]	0.001	2.474	1	1	1	1	838	93.9	6.39	0	1	1
FALSE	High	Master Protein	O60832	O60832	H/ACA ribonucleoprotein complex subunit 4 [OS=Homo sapiens]	0.001	2.469	2	1	1	1	514	57.6	9.42	0	1	1
FALSE	High	Master Protein	Q8TEX9	Q8TEX9	Importin [OS=Homo sapiens]	0.001	2.466	1	1	1	1	1081	118.6	4.96	0	1	1
FALSE	High	Master Protein	O43615	O43615	Mitochondrial import inner membrane translocase subunit TIM44 [OS=Homo sapiens]	0.001	2.437	5	2	2	2	452	51.3	8.32	0	2	1
FALSE	High	Master Protein	Q01970	Q01970	1-phosphatidylinositol 4,5-bisphosphate phosphodiesterase beta [OS=Homo sapiens]	0.001	2.426	1	1	2	1	1234	138.7	5.9	0	1	1
FALSE	High	Master Protein	Q10713	Q10713	Mitochondrial-processing peptidase subunit alpha [OS=Homo sapiens]	0.001	2.42	2	1	2	1	525	58.2	6.92	0	1	1
FALSE	High	Master Protein	Q14839	Q14839	Chromodomain-helicase-DNA-binding protein 4 [OS=Homo sapiens]	0.001	2.414	1	1	1	1	1912	217.9	5.86	0	1	1
FALSE	High	Master Protein	Q5VW32	Q5VW32	BRO1 domain-containing protein BROX [OS=Homo sapiens]	0.001	2.412	3	1	1	1	411	46.4	7.65	0	1	1
FALSE	High	Master Protein	Q9GZT3	Q9GZT3	SRA stem-loop-interacting RNA-binding protein, mitochondrial [OS=Homo sapiens]	0.001	2.405	9	1	1	1	109	12.3	10.24	1.64	1	1
FALSE	High	Master Protein	P38606	P38606	V-type proton ATPase catalytic subunit A [OS=Homo sapiens]	0.001	2.399	2	1	2	1	617	68.3	5.52	0	1	1
FALSE	High	Master Protein	Q00534	Q00534	Cyclin-dependent kinase 6 [OS=Homo sapiens]	0.001	2.378	3	1	2	1	326	36.9	6.46	0	1	1
FALSE	High	Master Protein	P61956	P61956	small ubiquitin-related modifier 2 [OS=Homo sapiens]	0.001	2.377	11	1	1	1	95	10.9	5.5	0	1	1
FALSE	High	Master Protein	P07741	P07741	Adenine phosphoribosyltransferase [OS=Homo sapiens]	0.001	2.346	6	1	1	1	180	19.6	6.02	2.11	1	1
FALSE	High	Master Protein	Q12769	Q12769	nuclear pore complex protein Nup160 [OS=Homo sapiens]	0.001	2.338	1	1	2	1	1436	162	5.5	0	1	1
FALSE	High	Master Protein	Q16643	Q16643	drebrin [OS=Homo sapiens]	0.001	2.33	3	1	1	1	649	71.4	4.45	0	1	1
FALSE	High	Master Protein	Q9H3K2	Q9H3K2	Growth hormone-inducible transmembrane protein [OS=Homo sapiens]	0.001	2.327	3	1	2	1	345	37.2	9.94	0	1	1
FALSE	High	Master Protein	P51636	P51636	Caveolin [OS=Homo sapiens]	0.001	2.327	7	1	1	1	162	18.3	5.27	0	1	1
FALSE	High	Master Protein	Q16851	Q16851	UTP--glucose-phosphate uridylyltransferase [OS=Homo sapiens]	0.001	2.316	2	1	1	1	508	56.9	8.15	0	1	1
FALSE	High	Master Protein	P21283	P21283	V-type proton ATPase subunit C 1 [OS=Homo sapiens]	0.001	2.314	2	1	1	1	382	43.9	7.46	0	1	1
FALSE	High	Master Protein	Q8NBJ5	Q8NBJ5	Procollagen galactosyltransferase 1 [OS=Homo sapiens]	0.001	2.301	1	1	1	1	622	71.6	7.31	0	1	1
FALSE	High	Master Protein	Q9NSE4	Q9NSE4	Isoleucine--tRNA ligase, mitochondrial [OS=Homo sapiens]	0.001	2.291	1	1	2	1	1012	113.7	7.2	2.02	1	1
FALSE	High	Master Protein	Q86XP3	Q86XP3	ATP-dependent RNA helicase DDX42 [OS=Homo sapiens]	0.001	2.27	1	1	1	1	938	102.9	7.02	0	1	1
FALSE	High	Master Protein	Q9UQE7	Q9UQE7	Structural maintenance of chromosomes protein 3 [OS=Homo sapiens]	0.001	2.269	1	1	2	1	1217	141.5	7.18	0	1	1
FALSE	High	Master Protein	Q9UNX4	Q9UNX4	WD repeat-containing protein 3 [OS=Homo sapiens]	0.001	2.263	1	1	1	1	943	106	6.64	0	1	1
FALSE	High	Master Protein	P55735	P55735	protein SEC13 homolog [OS=Homo sapiens]	0.001	2.262	3	1	1	1	322	35.5	5.48	1.71	1	1
FALSE	High	Master Protein	Q9BQE5	Q9BQE5	apolipoprotein L2 [OS=Homo sapiens]	0.002	2.241	3	1	2	1	337	37.1	6.74	0	1	1
FALSE	High	Master Protein	Q15427	Q15427	Splicing factor 3b subunit 4 [OS=Homo sapiens]	0.002	2.241	3	1	1	1	424	44.4	8.56	0	1	1
FALSE	High	Master Protein	O60678	O60678	protein arginine N-methyltransferase 3 [OS=Homo sapiens]	0.002	2.239	2	1	3	1	531	59.8	5.35	0	1	1
FALSE	High	Master Protein	P67812	P67812	Signal peptidase complex catalytic subunit SEC11A [OS=Homo sapiens]	0.002	2.229	4	1	1	1	179	20.6	9.48	1.62	1	1
FALSE	High	Master Protein	Q96DG6	Q96DG6	Carboxymethylenebutenolidase homolog [OS=Homo sapiens]	0.002	2.221	3	1	1	1	245	28	7.18	0	1	1
FALSE	High	Master Protein	Q13620	Q13620	Isoform 2 of CullinB [OS=Homo sapiens]	0.002	2.22	1	1	1	1	895	102.2	7.94	0	1	1
FALSE	High	Master Protein	Q9C0C2	Q9C0C2	182 kDa tankyrase-binding protein [OS=Homo sapiens]	0.002	2.219	1	1	1	1	1729	181.7	4.86	0	1	1
FALSE	High	Master Protein	Q9Y221	Q9Y221	60S ribosome subunit biogenesis protein NIP7 homolog [OS=Homo sapiens]	0.002	2.191	17	2	2	2	180	20.4	8.51	0	2	1
FALSE	High	Master Protein	Q9UH65	Q9UH65	Switch-associated protein 70 [OS=Homo sapiens]	0.002	2.185	2	1	1	1	585	69	5.87	0	1	1
FALSE	High	Master Protein	P62993	P62993	Growth factor receptor-bound protein 2 [OS=Homo sapiens]	0.002	2.178	4	1	1	1	217	25.2	6.32	0	1	1
FALSE	High	Master Protein	O60664	O60664	Perilipin [OS=Homo sapiens]	0.002	2.175	3	1	1	1	434	47	5.44	0	1	1
FALSE	High	Master Protein	O95340	O95340	bifunctional 3'-phosphoadenosine 5'-phosphosulfate synthase 2 [OS=Homo sapiens]	0.002	2.167	1	1	1	1	614	69.5	8.03	0	1	1
FALSE	High	Master Protein	O76070	O76070	Gamma-synuclein [OS=Homo sapiens]	0.002	2.166	13	1	1	1	127	13.3	4.86	0	1	1
FALSE	High	Master Protein	O43396	O43396	Thioredoxin-like protein 1 [OS=Homo sapiens]	0.002	2.165	2	1	2	1	289	32.2	4.96	0	1	1
FALSE	High	Master Protein	P23763	P23763	Vesicle-associated membrane protein 1 [OS=Homo sapiens]	0.002	2.155	6	1	2	1	118	12.9	6.65	1.7	1	1
FALSE	High	Master Protein	P05114	P05114	Non-histone chromosomal protein HMG4 [OS=Homo sapiens]	0.002	2.155	10	1	1	1	100	10.7	9.6	0	1	1
FALSE	High	Master Protein	P61758	P61758	Prefoldin subunit 3 [OS=Homo sapiens]	0.002	2.154	4	1	1	1	197	22.6	7.11	1.75	1	1
FALSE	High	Master Protein	O94804	O94804	Serine/threonine-protein kinase 10 [OS=Homo sapiens]	0.002	2.145	2	1	1	1	968	112.1	6.95	0	1	1
FALSE	High	Master Protein	Q13868	Q13868	Exosome complex component Rrp4 [OS=Homo sapiens]	0.002	2.142	4	1	1	1	293	32.8	7.5	0	1	1
FALSE	High	Master Protein	Q27J81	Q27J81	Inverted formin [OS=Homo sapiens]	0.002	2.113	2	1	1	1	1249	135.5	5.38	0	1	1
FALSE	High	Master Protein	Q8TEQ6	Q8TEQ6	gem-associated protein 5 [OS=Homo sapiens]	0.002	2.109	1	1	1	1	1508	168.5	6.62	0	1	1
FALSE	High	Master Protein	P36551	P36551	Oxygen-dependent coproporphyrinogen-III oxidase, mitochondrial [OS=Homo sapiens]	0.002	2.107	4	1	2	1	454	50.1	8.25	0	1	1
FALSE	High	Master Protein	O14828	O14828	Secretory carrier-associated membrane protein 3 [OS=Homo sapiens]	0.002	2.105	4	1	1	1	347	38.3	7.64	0	1	1
FALSE	High	Master Protein	Q7Z417	Q7Z417	Nuclear fragile X mental retardation-interacting protein 2 [OS=Homo sapiens]	0.002	2.103	3	1	1	1	695	76.1	8.7	0	1	1
FALSE	High	Master Protein	O14974	O14974	Protein phosphatase 1 regulatory subunit 12A [OS=Homo sapiens]	0.002	2.086	1	1	1	1	1030	115.2	5.4	0	1	1
FALSE	High	Master Protein	O60841	O60841	Eukaryotic translation initiation factor 5B [OS=Homo sapiens]	0.002	2.062	1	1	1	1	1220	138.7	5.49	0	1	1
FALSE	High	Master Protein	Q8TAF5	Q8TAF5	Putative uncharacterized protein LQK1 [OS=Homo sapiens]	0.002	2.061	13	1	2	1	88	10	11.37	0	1	1
FALSE	High	Master Protein	P02794	P02794	Ferritin heavy chain [OS=Homo sapiens]	0.002	2.053	4	1	2	1	183	21.2	5.55	0	1	1
FALSE	High	Master Protein	Q9UII2	Q9UII2	ATPase inhibitor, mitochondrial [OS=Homo sapiens]	0.002	2.045	8	1	2	1	106	12.2	9.35	1.62	1	1
FALSE	High	Master Protein	P43487	P43487	Ran-specific GTPase-activating protein [OS=Homo sapiens]	0.002	2.043	3	1	1	1	201	23.3	5.29	1.7	1	1
FALSE	High	Master Protein	O75400	O75400	pre-mRNA-processing factor 40 homolog A [OS=Homo sapiens]	0.002	2.041	1	1	1	1	957	108.7	7.56	1.84	1	1
FALSE	High	Master Protein	P00387	P00387	NADH-cytochrome b5 reductase 3 [OS=Homo sapiens]	0.003	2.028	3	1	1	1	301	34.2	7.59	0	1	1
FALSE	High	Master Protein	P46459	P46459	Vesicle-fusing ATPase [OS=Homo sapiens]	0.003	2.021	1	1	1	1	744	82.5	6.95	0	1	1
FALSE	High	Master Protein	P18859	P18859	ATP synthase-coupling factor 6, mitochondrial [OS=Homo sapiens]	0.003	2.019	8	1	2	1	108	12.6	9.52	0	1	1
FALSE	High	Master Protein	O60264	O60264	SWI/SNF-related matrix-associated actin-dependent regulator of chromatin subfamily A member 5 [OS=Homo sapiens]	0.003	2.001	1	1	1	1	1052	121.8	8.09	0	1	1
FALSE	High	Master Protein	P48556	P48556	26S proteasome non-ATPase regulatory subunit 8 [OS=Homo sapiens]	0.003	1.988	2	1	2	1	350	39.6	9.7	0	1	1
FALSE	High	Master Protein	P48651	P48651	phosphatidylserine synthase 1 [OS=Homo sapiens]	0.003	1.98	2	1	2	1	473	55.5	8.43	0	1	1
FALSE	High	Master Protein	P53990	P53990	IST1 homolog [OS=Homo sapiens]	0.003	1.952	3	1	1	1	364	39.7	5.35	0	1	1
FALSE	High	Master Protein	Q9UBR2	Q9UBR2	Cathepsin Z [OS=Homo sapiens]	0.003	1.935	4	1	1	1	303	33.8	7.11	0	1	1
FALSE	High	Master Protein	O00116	O00116	Alkyldihydroxyacetonephosphate synthase, peroxisomal [OS=Homo sapiens]	0.003	1.924	2	1	1	1	658	72.9	7.34	0	1	1
FALSE	High	Master Protein	Q13098	Q13098	COP9 signalosome complex subunit 1 [OS=Homo sapiens]	0.003	1.912	2	1	2	1	491	55.5	6.74	0	1	1
FALSE	High	Master Protein	Q14764	Q14764	major vault protein [OS=Homo sapiens]	0.004	1.887	1	1	2	1	893	99.3	5.48	0	1	1
FALSE	High	Master Protein	Q9H6S3	Q9H6S3	epidermal growth factor receptor kinase substrate 8-like protein 2 [OS=Homo sapiens]	0.004	1.875	1	1	1	1	715	80.6	6.84	2.08	1	1
FALSE	High	Master Protein	Q13576	Q13576	Ras GTPase-activating-like protein IQGAP2 [OS=Homo sapiens]	0.004	1.87	1	1	1	1	1575	180.5	5.64	0	1	1
FALSE	High	Master Protein	Q15293	Q15293	Reticulocalbin [OS=Homo sapiens]	0.004	1.866	2	1	1	1	331	38.9	5	0	1	1
FALSE	High	Master Protein	Q9BQ67	Q9BQ67	Glutamate-rich WD repeat-containing protein 1 [OS=Homo sapiens]	0.004	1.864	2	1	1	1	446	49.4	4.92	0	1	1
FALSE	High	Master Protein	Q9NRX2	Q9NRX2	39S ribosomal protein L17, mitochondrial [OS=Homo sapiens]	0.004	1.855	5	1	2	1	175	20	10.11	0	1	1
FALSE	High	Master Protein	Q9Y6A4	Q9Y6A4	Cilia- and flagella-associated protein 20 [OS=Homo sapiens]	0.005	1.829	6	1	1	1	193	22.8	9.76	0	1	1
FALSE	High	Master Protein	P53680	P53680	AP complex subunit sigma [OS=Homo sapiens]	0.005	1.826	5	1	1	1	142	17	6.18	0	1	1
FALSE	High	Master Protein	Q96A33	Q96A33	Coiled-coil domain-containing protein 47 [OS=Homo sapiens]	0.005	1.825	4	1	1	1	483	55.8	4.87	0	1	1
FALSE	High	Master Protein	P54709	P54709	sodium/potassium-transporting ATPase subunit beta [OS=Homo sapiens]	0.005	1.819	5	1	1	1	279	31.5	8.35	0	1	1
FALSE	High	Master Protein	Q9BSJ8	Q9BSJ8	Extended synaptotagmin [OS=Homo sapiens]	0.005	1.809	1	1	1	1	1104	122.8	5.83	0	1	1
FALSE	High	Master Protein	P00441	P00441	Superoxide dismutase [Cu-Zn] [OS=Homo sapiens]	0.005	1.791	5	1	1	1	154	15.9	6.13	1.62	1	1
FALSE	High	Master Protein	P51857	P51857	3-oxo-beta-steroid 4-dehydrogenase [OS=Homo sapiens]	0.005	1.783	3	1	1	1	326	37.4	7.5	0	1	1
FALSE	High	Master Protein	O43768	O43768	alpha-endosulfine [OS=Homo sapiens]	0.005	1.744	14	1	1	1	121	13.4	7.24	0	1	1
FALSE	High	Master Protein	Q13057	Q13057	Bifunctional coenzyme A synthase [OS=Homo sapiens]	0.004	1.734	2	1	1	1	564	62.3	6.99	0	1	1
FALSE	High	Master Protein	O75616	O75616	GTPase Era, mitochondrial [OS=Homo sapiens]	0.005	1.709	3	1	1	1	437	48.3	8.84	0	1	1
FALSE	High	Master Protein	Q5RI15	Q5RI15	Cytochrome c oxidase protein 20 homolog [OS=Homo sapiens]	0.005	1.709	10	1	2	1	118	13.3	8.76	2.01	1	1
FALSE	High	Master Protein	Q15369	Q15369	elongin-C [OS=Homo sapiens]	0.005	1.695	9	1	1	1	112	12.5	4.78	0	1	1
FALSE	High	Master Protein	P48147	P48147	prolyl endopeptidase [OS=Homo sapiens]	0.005	1.693	2	1	1	1	710	80.6	5.86	0	1	1
FALSE	High	Master Protein	P40121	P40121	Macrophage-capping protein [OS=Homo sapiens]	0.005	1.691	3	1	1	1	348	38.5	6.19	0	1	1
FALSE	High	Master Protein	Q9NP79	Q9NP79	Vacuolar protein sorting-associated protein VTA1 homolog [OS=Homo sapiens]	0.005	1.688	3	1	2	1	307	33.9	6.29	0	1	1
FALSE	High	Master Protein	Q9NZ45	Q9NZ45	CDGSH iron-sulfur domain-containing protein 1 [OS=Homo sapiens]	0.005	1.688	12	1	1	1	108	12.2	9.09	0	1	1
FALSE	High	Master Protein	Q4VC31	Q4VC31	coiled-coil domain-containing protein 58 [OS=Homo sapiens]	0.005	1.668	8	1	1	1	144	16.6	7.81	0	1	1
FALSE	High	Master Protein	Q96Q11	Q96Q11	CCA tRNA nucleotidyltransferase 1, mitochondrial [OS=Homo sapiens]	0.005	1.666	2	1	2	1	434	50.1	8.1	1.88	1	1
FALSE	High	Master Protein	Q6Y7W6	Q6Y7W6	GRB10-interacting GYF protein 2 [OS=Homo sapiens]	0.006	1.647	1	1	1	1	1299	150	5.54	0	1	1
FALSE	High	Master Protein	P43358	P43358	Melanoma-associated antigen 4 [OS=Homo sapiens]	0.006	1.627	2	1	1	1	317	34.9	4.69	0	1	1
FALSE	High	Master Protein	Q14C86	Q14C86	GTPase-activating protein and VPS9 domain-containing protein 1 [OS=Homo sapiens]	0.006	1.625	1	1	1	1	1478	164.9	5.22	0	1	1
FALSE	High	Master Protein	Q99459	Q99459	Cell division cycle 5-like protein [OS=Homo sapiens]	0.006	1.622	1	1	1	1	802	92.2	8.18	0	1	1
FALSE	High	Master Protein	P35251	P35251	Replication factor C subunit 1 [OS=Homo sapiens]	0.006	1.596	1	1	2	1	1148	128.2	9.36	0	1	1
FALSE	High	Master Protein	Q92614	Q92614	Unconventional myosin-XVIIIa [OS=Homo sapiens]	0.006	1.588	0	1	1	1	2054	233	6.3	0	1	1
FALSE	High	Master Protein	P49257	P49257	Protein ERGIC3 [OS=Homo sapiens]	0.006	1.578	2	1	1	1	510	57.5	6.77	0	1	1
FALSE	High	Master Protein	Q1KMD3	Q1KMD3	heterogeneous nuclear ribonucleoprotein U-like protein 2 [OS=Homo sapiens]	0.006	1.578	2	1	1	1	747	85.1	4.91	0	1	1
FALSE	High	Master Protein	O00244	O00244	Copper transport protein ATOX1 [OS=Homo sapiens]	0.006	1.575	13	1	1	1	68	7.4	7.24	1.6	1	1
FALSE	High	Master Protein	Q5HYI8	Q5HYI8	Rab-like protein 3 [OS=Homo sapiens]	0.006	1.561	5	1	1	1	236	26.4	7.11	0	1	1
FALSE	Medium	Master Protein	O95881	O95881	Thioredoxin domain-containing protein 12 [OS=Homo sapiens]	0.01	1.558	5	1	1	1	172	19.2	5.4	0	1	1
FALSE	Medium	Master Protein	Q9Y3T9	Q9Y3T9	Nucleolar complex protein 2 homolog [OS=Homo sapiens]	0.01	1.556	1	1	1	1	749	84.9	5.62	0	1	1
FALSE	Medium	Master Protein	Q9Y3Z3	Q9Y3Z3	deoxynucleoside triphosphate triphosphohydrolase SAMHD1 [OS=Homo sapiens]	0.01	1.546	1	1	1	1	626	72.2	7.14	0	1	1
FALSE	Medium	Master Protein	Q14978	Q14978	nucleolar and coiled-body phosphoprotein 1 [OS=Homo sapiens]	0.01	1.545	2	1	1	1	699	73.6	9.47	0	1	1
FALSE	Medium	Master Protein	Q8N4H5	Q8N4H5	mitochondrial import receptor subunit TOM5 homolog [OS=Homo sapiens]	0.01	1.54	14	1	2	1	51	6	9.7	0	1	1
FALSE	Medium	Master Protein	Q7L2H7	Q7L2H7	Eukaryotic translation initiation factor 3 subunit M [OS=Homo sapiens]	0.014	1.521	2	1	1	1	374	42.5	5.63	0	1	1
FALSE	Medium	Master Protein	Q13003	Q13003	Glutamate receptor ionotropic, kainate 3 [OS=Homo sapiens]	0.014	1.5	1	1	2	1	919	104	7.52	0	1	1
FALSE	Medium	Master Protein	Q15008	Q15008	26S proteasome non-ATPase regulatory subunit 6 [OS=Homo sapiens]	0.014	1.499	2	1	1	1	389	45.5	5.62	0	1	1
FALSE	Medium	Master Protein	Q5SSJ5	Q5SSJ5	Heterochromatin protein 1-binding protein 3 [OS=Homo sapiens]	0.015	1.482	1	1	1	1	553	61.2	9.67	0	1	1
FALSE	Medium	Master Protein	Q15047	Q15047	Histone-lysine N-methyltransferase SETDB1 [OS=Homo sapiens]	0.015	1.476	1	1	1	1	1291	143.1	6.02	0	1	1
FALSE	Medium	Master Protein	Q07960	Q07960	rho GTPase-activating protein 1 [OS=Homo sapiens]	0.015	1.471	3	1	1	1	439	50.4	6.29	0	1	1
FALSE	Medium	Master Protein	O43852	O43852	Calumenin [OS=Homo sapiens]	0.015	1.46	3	1	1	1	315	37.1	4.64	0	1	1
FALSE	Medium	Master Protein	Q8TDD1	Q8TDD1	ATP-dependent RNA helicase DDX54 [OS=Homo sapiens]	0.016	1.447	1	1	1	1	881	98.5	10.02	0	1	1
FALSE	Medium	Master Protein	Q9H583	Q9H583	HEAT repeat-containing protein 1 [OS=Homo sapiens]	0.016	1.445	1	1	1	1	2144	242.2	6.54	0	1	1
FALSE	Medium	Master Protein	O95170	O95170	CMT1A duplicated region transcript 1 protein [OS=Homo sapiens]	0.016	1.441	1	1	1	1	752	85.3	9.04	0	1	1
FALSE	Medium	Master Protein	Q96CW1	Q96CW1	AP complex subunit mu [OS=Homo sapiens]	0.016	1.438	2	1	1	1	435	49.6	9.54	0	1	1
FALSE	Medium	Master Protein	Q8N0W3	Q8N0W3	Isoform 2 of L-fucose kinase [OS=Homo sapiens]	0.016	1.433	1	1	1	1	1090	118.3	6.43	0	1	1
FALSE	Medium	Master Protein	P49757	P49757	Protein numb homolog [OS=Homo sapiens]	0.018	1.414	2	1	1	1	651	70.8	8.51	0	1	1
FALSE	Medium	Master Protein	Q9UBE0	Q9UBE0	SUMO-activating enzyme subunit 1 [OS=Homo sapiens]	0.02	1.397	3	1	1	1	346	38.4	5.3	0	1	1
FALSE	Medium	Master Protein	Q96BR5	Q96BR5	Cytochrome c oxidase assembly factor 7 [OS=Homo sapiens]	0.021	1.372	6	1	1	1	231	25.7	6.02	0	1	1
FALSE	Medium	Master Protein	Q6ZSZ5	Q6ZSZ5	Rho guanine nucleotide exchange factor 18 [OS=Homo sapiens]	0.022	1.37	2	1	1	1	1173	130.7	7.08	0	1	1
FALSE	Medium	Master Protein	Q9NTX5	Q9NTX5	Ethylmalonyl-CoA decarboxylase [OS=Homo sapiens]	0.022	1.367	2	1	1	1	307	33.7	8.21	0	1	1
FALSE	Medium	Master Protein	P49006	P49006	MARCKS-related protein [OS=Homo sapiens]	0.022	1.366	7	1	2	1	195	19.5	4.67	0	1	1
FALSE	Medium	Master Protein	Q9NZL9	Q9NZL9	Methionine adenosyltransferase 2 subunit beta [OS=Homo sapiens]	0.025	1.352	2	1	1	1	334	37.5	7.36	0	1	1
FALSE	Medium	Master Protein	O14737	O14737	Programmed cell death protein 5 [OS=Homo sapiens]	0.025	1.349	6	1	1	1	125	14.3	6.04	0	1	1
FALSE	Medium	Master Protein	Q9UHQ4	Q9UHQ4	B-cell receptor-associated protein 29 [OS=Homo sapiens]	0.025	1.344	3	1	1	1	241	28.3	9.54	0	1	1
FALSE	Medium	Master Protein	Q13136	Q13136	Liprin-alpha [OS=Homo sapiens]	0.026	1.339	0	1	1	1	1202	135.7	6.29	0	1	1
FALSE	Medium	Master Protein	A8MXV4	A8MXV4	nucleoside diphosphate-linked moiety X motif 19 [OS=Homo sapiens]	0.026	1.325	6	1	1	1	375	42.2	7.64	0	1	1
FALSE	Medium	Master Protein	Q9P2R7	Q9P2R7	Succinate--CoA ligase [ADP-forming] subunit beta, mitochondrial [OS=Homo sapiens]	0.027	1.322	2	1	1	1	463	50.3	7.42	0	1	1
FALSE	Medium	Master Protein	Q6P9G9	Q6P9G9	zinc finger protein 449 [OS=Homo sapiens]	0.027	1.316	2	1	1	1	518	59.9	7.31	0	1	1
FALSE	Medium	Master Protein	Q8NF91	Q8NF91	Nesprin [OS=Homo sapiens]	0.027	1.311	0	1	1	1	8797	1010.5	5.53	0	1	1
FALSE	Medium	Master Protein	Q14541	Q14541	Hepatocyte nuclear factor 4-gamma [OS=Homo sapiens]	0.028	1.307	4	1	1	1	408	45.8	8.35	0	1	1
FALSE	Medium	Master Protein	Q9Y2Z4	Q9Y2Z4	Tyrosine--tRNA ligase, mitochondrial [OS=Homo sapiens]	0.029	1.282	1	1	1	1	477	53.2	8.98	0	1	1
FALSE	Medium	Master Protein	Q15424	Q15424	Scaffold attachment factor B1 [OS=Homo sapiens]	0.029	1.274	1	1	1	1	915	102.6	5.47	0	1	1
FALSE	Medium	Master Protein	Q8TD26	Q8TD26	Chromodomain-helicase-DNA-binding protein 6 [OS=Homo sapiens]	0.029	1.272	0	1	1	1	2715	305.2	6.27	0	1	1
FALSE	Medium	Master Protein	P04080	P04080	Cystatin-B [OS=Homo sapiens]	0.029	1.271	12	1	1	1	98	11.1	7.56	0	1	1
FALSE	Medium	Master Protein	O00186	O00186	syntaxin-binding protein 3 [OS=Homo sapiens]	0.029	1.269	1	1	1	1	592	67.7	7.8	0	1	1
FALSE	Medium	Master Protein	P35250	P35250	Replication factor C subunit 2 [OS=Homo sapiens]	0.031	1.253	4	1	1	1	354	39.1	6.44	0	1	1
FALSE	Medium	Master Protein	Q9BV35	Q9BV35	calcium-binding mitochondrial carrier protein SCaMC [OS=Homo sapiens]	0.032	1.241	2	1	2	1	468	52.3	7.33	0	1	1
FALSE	Medium	Master Protein	Q9BZE1	Q9BZE1	39S ribosomal protein L37, mitochondrial [OS=Homo sapiens]	0.033	1.22	4	1	1	1	423	48.1	8.59	0	1	1
FALSE	Medium	Master Protein	Q9Y2S7	Q9Y2S7	Polymerase delta-interacting protein 2 [OS=Homo sapiens]	0.033	1.215	3	1	1	1	368	42	8.63	0	1	1
FALSE	Medium	Master Protein	Q9BWS9	Q9BWS9	Chitinase domain-containing protein 1 [OS=Homo sapiens]	0.033	1.208	2	1	1	1	393	44.9	8.63	0	1	1
FALSE	Medium	Master Protein	P53701	P53701	Cytochrome c-type heme lyase [OS=Homo sapiens]	0.033	1.201	3	1	1	1	268	30.6	6.68	0	1	1
FALSE	Medium	Master Protein	Q5T749	Q5T749	Keratinocyte proline-rich protein [OS=Homo sapiens]	0.033	1.187	1	1	2	1	579	64.1	8.27	0	1	1
FALSE	Medium	Master Protein	P21266	P21266	glutathione S-transferase Mu 3 [OS=Homo sapiens]	0.035	1.182	4	1	1	1	225	26.5	5.54	0	1	1
FALSE	Medium	Master Protein	Q9NU63	Q9NU63	Zinc finger protein 57 homolog [OS=Homo sapiens]	0.035	1.181	2	1	1	1	452	51.9	9.11	1.63	1	1
FALSE	Medium	Master Protein	Q9UKL3	Q9UKL3	CASP8-associated protein 2 [OS=Homo sapiens]	0.035	1.163	0	1	1	1	1982	222.5	6.58	0	1	1
FALSE	Medium	Master Protein	P05026	P05026	Sodium/potassium-transporting ATPase subunit beta [OS=Homo sapiens]	0.035	1.159	4	1	1	1	303	35	8.53	0	1	1
FALSE	Medium	Master Protein	O15078	O15078	Centrosomal protein of 290 kDa [OS=Homo sapiens]	0.035	1.155	0	1	1	1	2479	290.2	5.95	1.79	1	1
FALSE	Medium	Master Protein	Q5JTH9	Q5JTH9	RRP12-like protein [OS=Homo sapiens]	0.035	1.151	1	1	1	1	1297	143.6	8.75	0	1	1
FALSE	Medium	Master Protein	Q8IY81	Q8IY81	pre-rRNA processing protein FTSJ3 [OS=Homo sapiens]	0.037	1.128	1	1	1	1	847	96.5	8.4	0	1	1
FALSE	Medium	Master Protein	Q9H6R4	Q9H6R4	Nucleolar protein 6 [OS=Homo sapiens]	0.037	1.124	1	1	1	1	1146	127.5	7.64	0	1	1
FALSE	Medium	Master Protein	O94776	O94776	Metastasis-associated protein MTA2 [OS=Homo sapiens]	0.038	1.116	2	1	1	1	668	75	9.66	0	1	1
FALSE	Medium	Master Protein	Q15388	Q15388	Mitochondrial import receptor subunit TOM20 homolog [OS=Homo sapiens]	0.038	1.116	9	1	1	1	145	16.3	8.6	0	1	1
FALSE	Medium	Master Protein	Q5JRX3	Q5JRX3	Presequence protease, mitochondrial [OS=Homo sapiens]	0.038	1.115	1	1	1	1	1037	117.3	6.92	1.64	1	1
FALSE	Medium	Master Protein	O14617	O14617	AP complex subunit delta [OS=Homo sapiens]	0.041	1.103	1	1	1	1	1153	130.1	8.48	0	1	1
FALSE	Medium	Master Protein	Q9Y2A7	Q9Y2A7	Nck-associated protein 1 [OS=Homo sapiens]	0.041	1.096	1	1	1	1	1128	128.7	6.62	0	1	1
FALSE	Medium	Master Protein	Q8WXD9	Q8WXD9	Caskin [OS=Homo sapiens]	0.041	1.094	2	1	1	1	1431	149.7	9.14	0	1	1
FALSE	Medium	Master Protein	P50452	P50452	Serpin B8 [OS=Homo sapiens]	0.041	1.09	2	1	1	1	374	42.7	5.57	0	1	1
FALSE	Medium	Master Protein	Q96DI7	Q96DI7	U5 small nuclear ribonucleoprotein 40 kDa protein [OS=Homo sapiens]	0.041	1.088	8	1	1	1	357	39.3	8.1	0	1	1
FALSE	Medium	Master Protein	Q9BXS1	Q9BXS1	isopentenyl-diphosphate Delta-isomerase 2 [OS=Homo sapiens]	0.041	1.088	3	1	1	1	227	26.7	6.46	0	1	1
FALSE	Medium	Master Protein	O43809	O43809	Cleavage and polyadenylation specificity factor subunit 5 [OS=Homo sapiens]	0.041	1.084	4	1	1	1	227	26.2	8.82	0	1	1
FALSE	Medium	Master Protein	Q9NZB2	Q9NZB2	Constitutive coactivator of PPAR-gamma-like protein 1 [OS=Homo sapiens]	0.041	1.077	1	1	1	1	1118	121.8	8.88	0	1	1
FALSE	Medium	Master Protein	Q9Y314	Q9Y314	nitric oxide synthase-interacting protein [OS=Homo sapiens]	0.041	1.067	4	1	1	1	301	33.2	8.82	0	1	1
FALSE	Medium	Master Protein	Q99460	Q99460	26S proteasome non-ATPase regulatory subunit 1 [OS=Homo sapiens]	0.043	1.055	1	1	1	1	953	105.8	5.39	0	1	1
FALSE	Medium	Master Protein	Q00403	Q00403	Transcription initiation factor IIB [OS=Homo sapiens]	0.043	1.051	4	1	1	1	316	34.8	8.35	0	1	1
FALSE	Medium	Master Protein	P62273	P62273	40S ribosomal protein S29 [OS=Homo sapiens]	0.043	1.051	13	1	1	1	56	6.7	10.13	2.05	1	1
FALSE	Medium	Master Protein	Q92945	Q92945	Far upstream element-binding protein 2 [OS=Homo sapiens]	0.043	1.047	1	1	1	1	711	73.1	7.3	0	1	1
FALSE	Medium	Master Protein	P42695	P42695	condensin complex subunit D3 [OS=Homo sapiens]	0.043	1.046	1	1	1	1	1498	168.8	7.5	0	1	1
FALSE	Medium	Master Protein	Q9NVH0	Q9NVH0	Exonuclease 3'' domain-containing protein 2 [OS=Homo sapiens]	0.043	1.044	1	1	1	1	621	70.3	8.32	0	1	1
FALSE	Medium	Master Protein	O95551	O95551	Tyrosyl-DNA phosphodiesterase 2 [OS=Homo sapiens]	0.043	1.04	2	1	1	1	362	40.9	5.1	1.62	1	1
FALSE	Medium	Master Protein	Q9H2G9	Q9H2G9	Golgin5 [OS=Homo sapiens]	0.043	1.036	3	1	1	1	400	44.9	8.54	0	1	1
FALSE	Medium	Master Protein	Q8NFW8	Q8NFW8	N-acylneuraminate cytidylyltransferase [OS=Homo sapiens]	0.043	1.03	2	1	1	1	434	48.3	7.93	0	1	1
FALSE	Medium	Master Protein	Q9Y224	Q9Y224	UPF0568 protein C14orf166 [OS=Homo sapiens]	0.044	1.026	4	1	1	1	244	28.1	6.65	0	1	1
FALSE	Medium	Master Protein	Q5T5P2	Q5T5P2	Sickle tail protein homolog [OS=Homo sapiens]	0.044	1.021	0	1	1	1	1943	214	7.06	0	1	1
FALSE	Medium	Master Protein	Q5JUK2	Q5JUK2	Spermatogenesis- and oogenesis-specific basic helix-loop-helix-containing protein 1 [OS=Homo sapiens]	0.047	1.013	2	1	1	1	328	34.5	5.38	1.67	1	1
FALSE	Medium	Master Protein	O75095	O75095	Multiple epidermal growth factor-like domains protein 6 [OS=Homo sapiens]	0.048	1.011	2	1	1	1	1541	161.1	6.38	0	1	1
FALSE	Medium	Master Protein	Q9P0M9	Q9P0M9	39S ribosomal protein L27, mitochondrial [OS=Homo sapiens]	0.048	1.006	10	1	1	1	148	16.1	10.42	0	1	1
FALSE	Medium	Master Protein	P11182	P11182	Lipoamide acyltransferase component of branched-chain alpha-keto acid dehydrogenase complex, mitochondrial [OS=Homo sapiens]	0.048	1.003	2	1	2	1	482	53.5	8.51	0	1	1
FALSE	Medium	Master Protein	Q86YV5	Q86YV5	Tyrosine-protein kinase PRAG1 [OS=Homo sapiens]	0.048	1	1	1	1	1	1406	149.5	7.2	0	1	1
FALSE	Medium	Master Protein	P52306	P52306	Rap1 GTPase-GDP dissociation stimulator 1 [OS=Homo sapiens]	0.049	0.99	2	1	1	1	607	66.3	5.31	0	1	1
FALSE	Low	Master Protein	Q9BRX2	Q9BRX2	Protein pelota homolog [OS=Homo sapiens]	0.05	0.982	2	1	1	1	385	43.3	6.34	0	1	1

## Sheet: Cell to cell adhesion
OFFICIAL_GENE_SYMBOL	GENE NAME	Related Genes	Species
BAIAP2	BAI1 associated protein 2(BAIAP2)	RG	Homo sapiens
EHD1	EH domain containing 1(EHD1)	RG	Homo sapiens
EPS8L2	EPS8 like 2(EPS8L2)	RG	Homo sapiens
GCN1	GCN1, eIF2 alpha kinase activator homolog(GCN1)	RG	Homo sapiens
GIGYF2	GRB10 interacting GYF protein 2(GIGYF2)	RG	Homo sapiens
GAPVD1	GTPase activating protein and VPS9 domains 1(GAPVD1)	RG	Homo sapiens
IST1	IST1, ESCRT-III associated factor(IST1)	RG	Homo sapiens
NOP56	NOP56 ribonucleoprotein(NOP56)	RG	Homo sapiens
NUMB	NUMB, endocytic adaptor protein(NUMB)	RG	Homo sapiens
PARK7	Parkinsonism associated deglycase(PARK7)	RG	Homo sapiens
RANBP1	RAN binding protein 1(RANBP1)	RG	Homo sapiens
RANGAP1	Ran GTPase activating protein 1(RANGAP1)	RG	Homo sapiens
ARHGAP1	Rho GTPase activating protein 1(ARHGAP1)	RG	Homo sapiens
SH3GL1	SH3 domain containing GRB2 like 1, endophilin A2(SH3GL1)	RG	Homo sapiens
SWAP70	SWAP switching B-cell complex 70kDa subunit(SWAP70)	RG	Homo sapiens
ATXN2L	ataxin 2 like(ATXN2L)	RG	Homo sapiens
BZW1	basic leucine zipper and W2 domains 1(BZW1)	RG	Homo sapiens
CNN2	calponin 2(CNN2)	RG	Homo sapiens
CAPG	capping actin protein, gelsolin like(CAPG)	RG	Homo sapiens
CORO1B	coronin 1B(CORO1B)	RG	Homo sapiens
CTTN	cortactin(CTTN)	RG	Homo sapiens
DBN1	drebrin 1(DBN1)	RG	Homo sapiens
EMD	emerin(EMD)	RG	Homo sapiens
KTN1	kinectin 1(KTN1)	RG	Homo sapiens
PLIN3	perilipin 3(PLIN3)	RG	Homo sapiens
PLCB3	phospholipase C beta 3(PLCB3)	RG	Homo sapiens
PLEC	plectin(PLEC)	RG	Homo sapiens
PSMB6	proteasome subunit beta 6(PSMB6)	RG	Homo sapiens
PPME1	protein phosphatase methylesterase 1(PPME1)	RG	Homo sapiens
RPL29	ribosomal protein L29(RPL29)	RG	Homo sapiens
STK24	serine/threonine kinase 24(STK24)	RG	Homo sapiens
STAT1	signal transducer and activator of transcription 1(STAT1)	RG	Homo sapiens
SNX9	sorting nexin 9(SNX9)	RG	Homo sapiens
SPTBN1	spectrin beta, non-erythrocytic 1(SPTBN1)	RG	Homo sapiens
TNKS1BP1	tankyrase 1 binding protein 1(TNKS1BP1)	RG	Homo sapiens
TMOD3	tropomodulin 3(TMOD3)	RG	Homo sapiens
TWF2	twinfilin actin binding protein 2(TWF2)	RG	Homo sapiens
VASP	vasodilator-stimulated phosphoprotein(VASP)	RG	Homo sapiens
ZC3HAV1	zinc finger CCCH-type containing, antiviral 1(ZC3HAV1)	RG	Homo sapiens

## Sheet: MAPK
OFFICIAL_GENE_SYMBOL	GENE NAME	Related Genes	Species
KRAS	KRAS proto-oncogene, GTPase(KRAS)	RG	Homo sapiens
CALM1	calmodulin 1(CALM1)	RG	Homo sapiens
CALM2	calmodulin 2(CALM2)	RG	Homo sapiens
CALM3	calmodulin 3(CALM3)	RG	Homo sapiens
EGFR	epidermal growth factor receptor(EGFR)	RG	Homo sapiens
GRB2	growth factor receptor bound protein 2(GRB2)	RG	Homo sapiens
MAP2K3	mitogen-activated protein kinase kinase 3(MAP2K3)	RG	Homo sapiens
PSMC3	proteasome 26S subunit, ATPase 3(PSMC3)	RG	Homo sapiens
PSMC4	proteasome 26S subunit, ATPase 4(PSMC4)	RG	Homo sapiens
PSMD1	proteasome 26S subunit, non-ATPase 1(PSMD1)	RG	Homo sapiens
PSMD14	proteasome 26S subunit, non-ATPase 14(PSMD14)	RG	Homo sapiens
PSMD4	proteasome 26S subunit, non-ATPase 4(PSMD4)	RG	Homo sapiens
PSMD5	proteasome 26S subunit, non-ATPase 5(PSMD5)	RG	Homo sapiens
PSMD6	proteasome 26S subunit, non-ATPase 6(PSMD6)	RG	Homo sapiens
PSMD8	proteasome 26S subunit, non-ATPase 8(PSMD8)	RG	Homo sapiens
PSME2	proteasome activator subunit 2(PSME2)	RG	Homo sapiens
PSME3	proteasome activator subunit 3(PSME3)	RG	Homo sapiens
PSMA3	proteasome subunit alpha 3(PSMA3)	RG	Homo sapiens
PSMA4	proteasome subunit alpha 4(PSMA4)	RG	Homo sapiens
PSMB2	proteasome subunit beta 2(PSMB2)	RG	Homo sapiens
PSMB3	proteasome subunit beta 3(PSMB3)	RG	Homo sapiens
PSMB4	proteasome subunit beta 4(PSMB4)	RG	Homo sapiens
PSMB6	proteasome subunit beta 6(PSMB6)	RG	Homo sapiens
PPP5C	protein phosphatase 5 catalytic subunit(PPP5C)	RG	Homo sapiens
SPTBN1	spectrin beta, non-erythrocytic 1(SPTBN1)	RG	Homo sapiens

## Sheet: WNT
OFFICIAL_GENE_SYMBOL	GENE NAME	Related Genes	Species
AP2B1	adaptor related protein complex 2 beta 1 subunit(AP2B1)	RG	Homo sapiens
AP2M1	adaptor related protein complex 2 mu 1 subunit(AP2M1)	RG	Homo sapiens
AP2S1	adaptor related protein complex 2 sigma 1 subunit(AP2S1)	RG	Homo sapiens
CDC42	cell division cycle 42(CDC42)	RG	Homo sapiens
PSMC3	proteasome 26S subunit, ATPase 3(PSMC3)	RG	Homo sapiens
PSMC4	proteasome 26S subunit, ATPase 4(PSMC4)	RG	Homo sapiens
PSMD1	proteasome 26S subunit, non-ATPase 1(PSMD1)	RG	Homo sapiens
PSMD14	proteasome 26S subunit, non-ATPase 14(PSMD14)	RG	Homo sapiens
PSMD4	proteasome 26S subunit, non-ATPase 4(PSMD4)	RG	Homo sapiens
PSMD5	proteasome 26S subunit, non-ATPase 5(PSMD5)	RG	Homo sapiens
PSMD6	proteasome 26S subunit, non-ATPase 6(PSMD6)	RG	Homo sapiens
PSMD8	proteasome 26S subunit, non-ATPase 8(PSMD8)	RG	Homo sapiens
PSME2	proteasome activator subunit 2(PSME2)	RG	Homo sapiens
PSME3	proteasome activator subunit 3(PSME3)	RG	Homo sapiens
PSMA3	proteasome subunit alpha 3(PSMA3)	RG	Homo sapiens
PSMA4	proteasome subunit alpha 4(PSMA4)	RG	Homo sapiens
PSMB2	proteasome subunit beta 2(PSMB2)	RG	Homo sapiens
PSMB3	proteasome subunit beta 3(PSMB3)	RG	Homo sapiens
PSMB4	proteasome subunit beta 4(PSMB4)	RG	Homo sapiens
PSMB6	proteasome subunit beta 6(PSMB6)	RG	Homo sapiens
RHOA	ras homolog family member A(RHOA)	RG	Homo sapiens

## Sheet: KEGG_PATHWAY
Category Term Count % PValue Genes List Total Pop Hits Pop Total Fold Enrichment Bonferroni Benjamini FDR
KEGG_PATHWAY ptr03050:Proteasome 19 0.017191458559536736 1.8994694259253314E-12 PSMB8, PSMB5, PSMA1, PSMB4, PSMD14, PSMB6, PSMC4, PSMB1, PSMC3, PSME2, PSMB3, PSMA4, PSMA3, PSMD1, PSMB2, PSMD4, PSME3, PSMD6, PSMD8 367 44 6946 8.172776814466188 4.748701432077951E-10 4.748701432077951E-10 2.4676038989923654E-9
KEGG_PATHWAY ptr03013:RNA transport 27 0.024429967426710098 3.511561996186836E-7 XPO1, ELAC2, NUP160, PABPC4, EIF5B, NUP93, RANGAP1, SUMO2, NUP214, SEH1L, EIF3E, EIF1AX, SRRM1, RANBP2, ACIN1, EIF3J, GEMIN5, NUP133, UPF1, MAGOH, ALYREF, EIF4G1, TRNT1, CYFIP1, SEC13, THOC3, EIF4E2 367 164 6946 3.1159367315744 8.778521198504752E-5 4.3893569315223147E-5 4.5618458384133476E-4
KEGG_PATHWAY ptr03040:Spliceosome 24 0.02171552660152009 5.242806704366573E-7 DHX8, SNRPA1, MAGOH, TRA2B, ALYREF, SNRPD2, SF3B6, CDC5L, SF3A1, SF3B4, SART1, SF3B2, PRPF6, SRSF2, PPIH, SRSF6, SRSF9, SNRNP40, SNRNP70, ACIN1, THOC3, SNRPE, PRPF40A, DDX42 367 136 6946 3.339958326654912 1.3106161264342386E-4 4.368911292529365E-5 6.810886763020108E-4
KEGG_PATHWAY ptr03008:Ribosome biogenesis in eukaryotes 16 0.014477017734346724 1.0460454936699494E-5 NOL6, XPO1, TBL3, UTP18, TCOF1, CSNK2B, HEATR1, WDR36, CSNK2A1, DKC1, WDR3, NOP58, NAT10, NOP56, WDR43, GNL3 367 78 6946 3.8823447215817786 0.0026117109450314313 6.53568184188047E-4 0.013588280862453228
KEGG_PATHWAY ptr01130:Biosynthesis of antibiotics 25 0.022620340209916757 2.788078007432609E-4 ACO2, HK2, IDH3B, PFKM, PSPH, PDHB, PFAS, CMBL, PKM, PGM2, DBT, ALDH7A1, PYCR2, GOT1, GFPT1, IDH2, ENO3, ZMPSTE24, PRPS1L1, IDI2, PDHA1, SUCLA2, PAPSS2, ALDH9A1, UGP2 367 211 6946 2.2424680708188593 0.06733730302578012 0.013845589543303727 0.36159321576885173
KEGG_PATHWAY ptr04721:Synaptic vesicle cycle 11 0.009952949692363372 0.0015235589488193048 ATP6V1C1, ATP6V1A, CLTA, AP2B1, AP2S1, ATP6V1H, NAPA, ATP6V0D1, RIMS1, NSF, AP2M1 367 63 6946 3.304614852298776 0.3169451985434599 0.06155406362948912 1.96127018201383
KEGG_PATHWAY ptr04961:Endocrine and other factor-regulated calcium reabsorption 9 0.008143322475570033 0.001835447833231485 CLTA, PLCB3, AP2B1, ATP1B1, ATP1B3, AP2S1, PRKACA, ATP1A1, AP2M1 367 44 6946 3.8713153331681944 0.36826393004756486 0.06350579065696482 2.358359095759599
KEGG_PATHWAY ptr04978:Mineral absorption 9 0.008143322475570033 0.002464978597523868 HMOX2, ATP1B1, MT1A, ATP1B3, ATOX1, ATP1A1, MT1X, FTH1, MT1F 367 46 6946 3.70299727520436 0.4604422275005874 0.07422650199668723 3.155343027349833
KEGG_PATHWAY ptr04141:Protein processing in endoplasmic reticulum 19 0.017191458559536736 0.0029018207028332936 RAD23B, P4HB, SEC31A, FBXO2, LMAN1, CAPN1, BCAP31, PLAA, STT3A, VCP, BAG2, FBXO6, SEC13, DDOST, SAR1A, SEC61A1, CUL1, SSR3, UBE2E1 367 167 6946 2.1533064660869 0.5164061061754297 0.07755111115349356 3.704850059670717
KEGG_PATHWAY ptr01230:Biosynthesis of amino acids 11 0.009952949692363372 0.003408981941643959 PKM, PYCR2, GOT1, ACO2, IDH2, ENO3, IDH3B, MAT2B, PRPS1L1, PFKM, PSPH 367 70 6946 2.974153367068898 0.5741641944402047 0.08182763449337649 4.339201281721394
KEGG_PATHWAY ptr04144:Endocytosis 24 0.02171552660152009 0.003981706806908654 STAMBP, VPS29, EGFR, ARFGAP2, CAV2, CLTA, CHMP5, CAPZA2, AP2S1, VTA1, PML, SNX1, ARF6, ARF5, CDC42, AP2B1, CHMP1B, ARPC5L, IST1, RHOA, EHD1, VPS26A, SH3GL1, AP2M1 367 241 6946 1.8847897610998674 0.631167890623026 0.08668457410726182 5.050920118913416
KEGG_PATHWAY ptr05230:Central carbon metabolism in cancer 10 0.009048136083966703 0.005967319655439024 EGFR, SLC16A3, PKM, SLC1A5, KRAS, GLS, HK2, PFKM, PDHA1, PDHB 367 64 6946 2.9572547683923704 0.7760424634228118 0.11723086499948188 7.480746780235281
KEGG_PATHWAY ptr01200:Carbon metabolism 14 0.012667390517553384 0.007212701466573597 ME1, ACO2, HK2, IDH3B, PFKM, PSPH, PDHB, PKM, GOT1, IDH2, ENO3, PRPS1L1, PDHA1, SUCLA2 367 115 6946 2.3040871934604903 0.8362983456193908 0.12995334085945698 8.975314793155642
KEGG_PATHWAY ptr05034:Alcoholism 17 0.015381831342743395 0.013070240125273476 HIST1H2BA, GNAI3, GRB2, HAT1, GNG12, HIST2H2AB, KRAS, HDAC2, GNB1, H3F3A, CALM3, HIST3H2A, H3F3B, H2AFX, GNG5, CALM2, CALM1 367 165 6946 1.949995871521757 0.9627126756077891 0.2093784301635505 15.710622348529634
KEGG_PATHWAY ptr04520:Adherens junction 10 0.009048136083966703 0.01390255854859029 EGFR, CDC42, TJP1, CSNK2A1, RAC2, BAIAP2, RHOA, CSNK2B, CTNND1, CTNNA2 367 73 6946 2.5926617147549553 0.9698034036693235 0.20811180971454024 16.62942582348602
KEGG_PATHWAY ptr03018:RNA degradation 10 0.009048136083966703 0.01511817618734289 DIS3, EXOSC8, EXOSC9, PNPT1, PABPC4, CNOT3, EXOSC2, ENO3, EXOSC1, PFKM 367 74 6946 2.557625745636645 0.9778164711263778 0.21181727028609454 17.954755482369777
KEGG_PATHWAY ptr00620:Pyruvate metabolism 7 0.006333695258776692 0.015322021162462255 ME1, PKM, ALDH7A1, ACACA, PDHA1, ALDH9A1, PDHB 367 39 6946 3.3970516313840564 0.9789352462774625 0.20313331624392272 18.175084467922474
KEGG_PATHWAY ptr00010:Glycolysis / Gluconeogenesis 9 0.008143322475570033 0.020053726130397874 PGM2, PKM, ALDH7A1, HK2, ENO3, PFKM, PDHA1, ALDH9A1, PDHB 367 65 6946 2.6205826870677007 0.9936821912681765 0.2452393522255043 23.138473457284725
KEGG_PATHWAY ptr00020:Citrate cycle (TCA cycle) 6 0.005428881650380022 0.024588037244472276 ACO2, IDH2, IDH3B, PDHA1, SUCLA2, PDHB 367 32 6946 3.5487057220708444 0.998018384444855 0.27932764423388745 27.632633221123115
KEGG_PATHWAY ptr03420:Nucleotide excision repair 7 0.006333695258776692 0.02662593693136429 RAD23B, RFC3, RFC4, CUL4A, RFC1, RFC2, CUL4B 367 44 6946 3.011023036908596 0.9988252582129528 0.2863305261210165 29.572385237652032
KEGG_PATHWAY ptr04964:Proximal tubule bicarbonate reclamation 5 0.004524068041983352 0.03031081171450912 ATP1B1, ATP1B3, GLS, SLC25A10, ATP1A1 367 23 6946 4.114441416893733 0.9995448669753545 0.3067917368724081 32.95844753927254
KEGG_PATHWAY ptr04922:Glucagon signaling pathway 11 0.009952949692363372 0.03292298423088083 PKM, PLCB3, PYGL, ACACA, CALM3, PRKACA, PDHA1, CPT1A, PDHB, CALM2, CALM1 367 98 6946 2.12439526219207 0.9997681188656663 0.3164271712956258 35.2670703308595
KEGG_PATHWAY ptr04971:Gastric acid secretion 9 0.008143322475570033 0.03468281040478563 PLCB3, ATP1B1, GNAI3, ATP1B3, CALM3, PRKACA, ATP1A1, CALM2, CALM1 367 72 6946 2.3658038147138964 0.999852934786826 0.3186504112520637 36.780780292023685
KEGG_PATHWAY ptr01212:Fatty acid metabolism 7 0.006333695258776692 0.03888192570198307 ACADVL, HACD2, ACACA, PPT1, ACSL4, TECR, CPT1A 367 48 6946 2.760104450499546 0.9999505477436036 0.3384067158823165 40.26162421910977
KEGG_PATHWAY ptr03030:DNA replication 6 0.005428881650380022 0.04302848107269687 RFC3, MCM7, RFC4, RFC1, RFC2, MCM6 367 37 6946 3.0691508947639736 0.999983221498936 0.3558453793930615 43.52452720752562
KEGG_PATHWAY ptr01210:2-Oxocarboxylic acid metabolism 4 0.003619254433586681 0.04874577213734125 GOT1, ACO2, IDH2, IDH3B 367 16 6946 4.731607629427793 0.9999962489746197 0.38153737184570014 47.754120767908425
KEGG_PATHWAY ptr05016:Huntington's disease 17 0.015381831342743395 0.05338691034070775 CLTA, NDUFA6, AP2S1, NDUFA13, COX4I1, SOD1, VDAC3, POLR2B, DCTN1, TFAM, PLCB3, AP2B1, UQCR10, HDAC2, COX6B1, NDUFS3, AP2M1 367 196 6946 1.6415781571484178 0.9999988956000274 0.3983068720281149 50.970437242861635
KEGG_PATHWAY ptr05214:Glioma 8 0.007238508867173362 0.05373619397839927 EGFR, KRAS, GRB2, CALM3, CDK6, RB1, CALM2, CALM1 367 65 6946 2.329406832949067 0.9999989929356287 0.38930625391316886 51.20493808857252
KEGG_PATHWAY ptr05212:Pancreatic cancer 8 0.007238508867173362 0.0614730206474826 EGFR, CDC42, KRAS, RAC2, RALA, CDK6, RB1, STAT1 367 67 6946 2.2598723006222294 0.9999998706726454 0.421275214595733 56.14117053116825
KEGG_PATHWAY ptr04142:Lysosome 12 0.010857763300760045 0.061719126122869845 AP1S1, CLTA, CTSZ, NPC2, AP1G1, AP3D1, AP3S1, ATP6V1H, PPT1, CTSB, ATP6V0D1, AP3B1 367 124 6946 1.831590050101081 0.9999998788799851 0.4119144200130941 56.290343477055146
KEGG_PATHWAY ptr00071:Fatty acid degradation 6 0.005428881650380022 0.06248459637793003 ACADVL, ECI2, ALDH7A1, ACSL4, CPT1A, ALDH9A1 367 41 6946 2.7697215391772443 0.9999999012350138 0.4056812227122494 56.751332881104965
KEGG_PATHWAY ptr04810:Regulation of actin cytoskeleton 18 0.016286644951140065 0.06273955224859254 EGFR, DIAPH1, BAIAP2, ITGB4, IQGAP2, GNG12, NCKAP1, CDC42, PFN2, KRAS, RAC2, ITGA6, CFL2, ARPC5L, RHOA, PPP1R12A, CYFIP1, TMSB4X 367 216 6946 1.5772025431425978 0.9999999077274414 0.39722043938676177 56.903875970863446
KEGG_PATHWAY ptr04970:Salivary secretion 9 0.008143322475570033 0.06603441393904065 PLCB3, ATP1B1, ATP1B3, CST3, CALM3, PRKACA, ATP1A1, CALM2, CALM1 367 82 6946 2.0772911543829333 0.999999961742331 0.4040169695862429 58.831065181333386
KEGG_PATHWAY ptr04727:GABAergic synapse 9 0.008143322475570033 0.06603441393904065 SLC38A2, GNAI3, GNB1, GLS, PRKACA, GNG12, GNG5, GABARAP, NSF 367 82 6946 2.0772911543829333 0.999999961742331 0.4040169695862429 58.831065181333386

## Sheet: GO
Category Term Count % PValue Genes List Total Pop Hits Pop Total Fold Enrichment Bonferroni Benjamini FDR
GOTERM_BP_DIRECT GO:0051603~proteolysis involved in cellular protein catabolic process 11 0.009952949692363372 2.01672503782058E-6 PSMB5, PSMB4, CTSZ, PSMB6, PSMB1, PSMB3, IDE, PSMB2, CTSB, PSMB8, CLPX 537 37 12723 7.043786803563339 0.0030949103692249347 0.0030949103692249347 0.0033606847512968052
GOTERM_BP_DIRECT GO:0043044~ATP-dependent chromatin remodeling 7 0.006333695258776692 1.71608364184968E-4 HDAC2, HDAC1, MTA2, SMARCA5, ACTL6A, CHD4 537 21 12723 7.8975791433891995 0.2318610903342978 0.1235646574528716 0.28558985362853173
GOTERM_BP_DIRECT GO:0031581~hemidesmosome assembly 4 0.003619254433586681 2.881283938184671E-4 COL17A1, ITGB4, LAMC1, PLEC 537 4 12723 23.692737430167597 0.3578395939676504 0.13725753518400385 0.47906475275431015
GOTERM_BP_DIRECT GO:0006886~intracellular protein transport 19 0.017191458559536736 4.5249307653589453E-4 VPS29, SNX9, CLTA, AP1G1, AP2S1, SNX1, NAPA, AP2B1, AP1S1, COPG1, YWHAH, IPO4, BCAP29, AP3D1, VPS26A, SAR1A, PDCD6, NSF, AP2M1 537 176 12723 2.557738699847638 0.5012444866390837 0.15962731600931646 0.7513830966978774
GOTERM_BP_DIRECT GO:0030433~ER-associated ubiquitin-dependent protein catabolic process 8 0.007238508867173362 0.0016931001331903638 PSMC4, PSMC3, FBXO2, FBXO6, CCDC47, ERLIN2, ERLIN1, FAF2 537 42 12723 4.5129023676509705 0.9260599291577387 0.40601432345681043 2.7843322757118205
GOTERM_BP_DIRECT GO:0000398~mRNA splicing, via spliceosome 11 0.009952949692363372 0.0027133912252743585 DHX8, SNRPA1, TRA2B, SF1, PSPC1, SNRNP70, SF3B6, SART1, PRPF40A, PRPF6, SF3B2 537 84 12723 3.1026203777600423 0.9846424895461312 0.5014368947747117 4.426854733637953
GOTERM_BP_DIRECT GO:0048025~negative regulation of mRNA splicing, via spliceosome 5 0.004524068041983352 0.0029332056358008715 C1QBP, SRSF6, SRSF9, TRA2B, ACIN1 537 15 12723 7.8975791433891995 0.9890559785708262 0.4753346067216587 4.777292119156029
GOTERM_BP_DIRECT GO:0030150~protein import into mitochondrial matrix 5 0.004524068041983352 0.0037821375116802035 TOMM20, TOMM40, TIMM50, TOMM22, TIMM44 537 16 12723 7.403980446927374 0.997044732802487 0.5171362596732862 6.119387405989885
GOTERM_BP_DIRECT GO:0021762~substantia nigra development 7 0.006333695258776692 0.004756869677970156 CDC42, YWHAH, RHOA, CALM3, BASP1, NDUFS3, CALM2 537 38 12723 4.364451631872979 0.9993436087375477 0.5570533502168131 7.638429805013458
GOTERM_BP_DIRECT GO:0006406~mRNA export from nucleus 6 0.005428881650380022 0.004869097258812904 SARNP, CHTOP, NUP214, NUP160, DDX19B, THOC3 537 27 12723 5.265052762259467 0.9994480656925271 0.5277317613983968 7.811836613270962
GOTERM_BP_DIRECT GO:0043161~proteasome-mediated ubiquitin-dependent protein catabolic process 12 0.010857763300760045 0.004997296295717964 PSMB5, TBL1XR1, RAD23B, CUL4A, UBE2K, PSMB3, PSMD1, PML, PSMD4, PSMD6, PSMD8 537 106 12723 2.6821966902076526 0.9995472182391075 0.5034192247118978 8.00954701292369
GOTERM_BP_DIRECT GO:0000154~rRNA modification 3 0.002714440825190011 0.005166159091156746 NOP58, NAT10, NOP56 537 3 12723 23.692737430167597 0.9996511847302086 0.48491019114792056 8.269361429492495
GOTERM_BP_DIRECT GO:0006607~NLS-bearing protein import into nucleus 5 0.004524068041983352 0.0059479506681242396 IPO4, KPNA6, RANBP2, KPNA4, TNPO1 537 18 12723 6.581315952824333 0.999895810223961 0.5060547036238808 9.463271993923284
GOTERM_BP_DIRECT GO:0007029~endoplasmic reticulum organization 5 0.004524068041983352 0.0059479506681242396 CAV2, ATL3, CCDC47, LMAN1, SEC61A1 537 18 12723 6.581315952824333 0.999895810223961 0.5060547036238808 9.463271993923284
GOTERM_BP_DIRECT GO:0006334~nucleosome assembly 9 0.008143322475570033 0.006901482456133453 HIST1H2BA, SET, ANP32B, HIST1H1C, HP1BP3, SMARCA5, H3F3A, H3F3B, NAP1L4 537 67 12723 3.1826065204702743 0.9999761649133725 0.5324789223307578 10.89968398803195
GOTERM_BP_DIRECT GO:0042542~response to hydrogen peroxide 5 0.004524068041983352 0.008810719227007189 STK24, STK26, KPNA4, SOD1 537 20 12723 5.9231843575419 0.9999987620897898 0.5961879482178274 13.711633747780084
GOTERM_BP_DIRECT GO:0045541~negative regulation of cholesterol biosynthetic process 3 0.002714440825190011 0.01004418978844325 ERLIN2, ERLIN1, SOD1 537 4 12723 17.769553072625698 0.9999998174010284 0.6208215512875155 15.483718983373752
GOTERM_BP_DIRECT GO:0006099~tricarboxylic acid cycle 5 0.004524068041983352 0.010528157185959655 ACO2, IDH2, IDH3B, PDHA1, PDHB 537 21 12723 5.641127959563714 0.999999913883291 0.6159242322666367 16.169627997203772
GOTERM_BP_DIRECT GO:0016925~protein sumoylation 4 0.003619254433586681 0.012305308033574311 SUMO2, UBA2, SAE1, RANBP2 537 12 12723 7.897579143389199 0.9999999945659912 0.6525918369076403 18.643696046953785
GOTERM_BP_DIRECT GO:0051016~barbed-end actin filament capping 4 0.003619254433586681 0.012305308033574311 TWF1, TWF2, CAPZA2, CAPG 537 12 12723 7.897579143389199 0.9999999945659912 0.6525918369076403 18.643696046953785
GOTERM_BP_DIRECT GO:0051592~response to calcium ion 5 0.004524068041983352 0.012447914438896373 SEC31A, SLC25A13, S100A16, AHCYL1, PDCD6 537 22 12723 5.384713052310818 0.9999999956475264 0.6369775519964286 18.839222005178456
GOTERM_BP_DIRECT GO:0071034~CUT catabolic process 3 0.002714440825190011 0.016275162249536793 DIS3, EXOSC2 537 5 12723 14.21564245810056 0.9999999999888627 0.7166397057192371 23.924658706520773
GOTERM_BP_DIRECT GO:0071038~nuclear polyadenylation-dependent tRNA catabolic process 3 0.002714440825190011 0.016275162249536793 EXOSC8, EXOSC2 537 5 12723 14.21564245810056 0.9999999999888627 0.7166397057192371 23.924658706520773
GOTERM_BP_DIRECT GO:0000281~mitotic cytokinesis 5 0.004524068041983352 0.01692431860687305 STAMBP, SNX9, SPTBN1, ANLN, MYH10 537 24 12723 4.93598696461825 0.9999999999959622 0.7132948076462786 24.756928931681223
GOTERM_BP_DIRECT GO:0035458~cellular response to interferon-beta 4 0.003619254433586681 0.019125665343469277 UBE2K, PNPT1, NDUFA13, STAT1 537 14 12723 6.769353551476457 0.9999999999998712 0.7405345099041736 27.515955393171975
GOTERM_BP_DIRECT GO:0006302~double-strand break repair 6 0.005428881650380022 0.022995043668030724 VCP, BAZ1B, TDP2, SMARCA5, SOD1, TRIP13 537 39 12723 3.645036527718092 0.9999999999999997 0.7887287188355334 32.13648419228966
GOTERM_BP_DIRECT GO:0086009~membrane repolarization 3 0.002714440825190011 0.023736847308477114 ATP1B1, ATP1B3, ATP1A1 537 6 12723 11.846368715083798 0.9999999999999999 0.7852927268553429 32.99004761069996
GOTERM_BP_DIRECT GO:0061014~positive regulation of mRNA catabolic process 3 0.002714440825190011 0.023736847308477114 UPF1, ZC3HAV1, PNPT1 537 6 12723 11.846368715083798 0.9999999999999999 0.7852927268553429 32.99004761069996
GOTERM_BP_DIRECT GO:1900264~positive regulation of DNA-directed DNA polymerase activity 3 0.002714440825190011 0.023736847308477114 RFC3, RFC4, RFC2 537 6 12723 11.846368715083798 0.9999999999999999 0.7852927268553429 32.99004761069996
GOTERM_BP_DIRECT GO:0042921~glucocorticoid receptor signaling pathway 3 0.002714440825190011 0.023736847308477114 PTGES3, YWHAH 537 6 12723 11.846368715083798 0.9999999999999999 0.7852927268553429 32.99004761069996
GOTERM_BP_DIRECT GO:0071035~nuclear polyadenylation-dependent rRNA catabolic process 3 0.002714440825190011 0.023736847308477114 EXOSC8, EXOSC2 537 6 12723 11.846368715083798 0.9999999999999999 0.7852927268553429 32.99004761069996
GOTERM_BP_DIRECT GO:0051017~actin filament bundle assembly 5 0.004524068041983352 0.025321376796618385 CDC42, CORO1B, LIMA1, SWAP70, BAIAP2 537 27 12723 4.387543968549556 1.0 0.7933661810002703 34.779617396117814
GOTERM_BP_DIRECT GO:0006919~activation of cysteine-type endopeptidase activity involved in apoptotic process 6 0.005428881650380022 0.027959945058766148 VCP, S100A8, ANP32B, AIFM1, PML, PDCD6 537 41 12723 3.4672298678294045 1.0 0.8129557082898324 37.66029277938293
GOTERM_BP_DIRECT GO:0008344~adult locomotory behavior 6 0.005428881650380022 0.03067804874489795 SNCG, TBCE, CSTB, PPT1, GIGYF2, PARK7 537 42 12723 3.384676775738228 1.0 0.8303002916929718 40.50245602437686
GOTERM_BP_DIRECT GO:0060501~positive regulation of epithelial cell proliferation involved in lung morphogenesis 3 0.002714440825190011 0.03231488071893114 CDC42, SRSF6, HMGA2 537 7 12723 10.154030327214686 1.0 0.8352209706012168 42.15475503598023
GOTERM_BP_DIRECT GO:0007097~nuclear migration 3 0.002714440825190011 0.03231488071893114 CDC42, WDR43, MYH10 537 7 12723 10.154030327214686 1.0 0.8352209706012168 42.15475503598023
GOTERM_BP_DIRECT GO:0036376~sodium ion export from cell 3 0.002714440825190011 0.03231488071893114 ATP1B1, ATP1B3, ATP1A1 537 7 12723 10.154030327214686 1.0 0.8352209706012168 42.15475503598023
GOTERM_BP_DIRECT GO:0030007~cellular potassium ion homeostasis 3 0.002714440825190011 0.03231488071893114 ATP1B1, ATP1B3, ATP1A1 537 7 12723 10.154030327214686 1.0 0.8352209706012168 42.15475503598023
GOTERM_BP_DIRECT GO:0006511~ubiquitin-dependent protein catabolic process 10 0.009048136083966703 0.032896256838934296 CUL3, PSMA1, SQSTM1, USP5, PSMA4, PSMA3, RANBP1, PSMD4, USP10, CUL4B 537 105 12723 2.2564511838254857 1.0 0.8301473199550803 42.731171479058695
GOTERM_BP_DIRECT GO:0015991~ATP hydrolysis coupled proton transport 5 0.004524068041983352 0.03583680019876463 ATP6V1C1, ATP6V1A, ATP6V1H, ATP1A1, ATP6V0D1 537 30 12723 3.9487895716945998 1.0 0.8458370856486559 45.564840073238166
GOTERM_BP_DIRECT GO:0015031~protein transport 6 0.005428881650380022 0.0365972131975973 VPS29, SCAMP3, IST1, PPT1, ATG3, SEC61A1 537 44 12723 3.230827831386491 1.0 0.8425345971203207 46.27586664380383
GOTERM_BP_DIRECT GO:0006508~proteolysis 7 0.006333695258776692 0.037160982787931146 PREP, PITRM1, NPEPPS, PDCD6, PSMD8, CLPX, CAPN1 537 59 12723 2.8110027459520883 1.0 0.8377955605693888 46.79737558022226
GOTERM_BP_DIRECT GO:0031529~ruffle organization 3 0.002714440825190011 0.04190231939389124 CORO1B, LIMA1, ARF6 537 8 12723 8.884776536312849 1.0 0.8638094949348474 50.99882170015396
GOTERM_BP_DIRECT GO:0034475~U4 snRNA 3'-end processing 3 0.002714440825190011 0.04190231939389124 EXOSC8, EXOSC2 537 8 12723 8.884776536312849 1.0 0.8638094949348474 50.99882170015396
GOTERM_BP_DIRECT GO:0042989~sequestering of actin monomers 3 0.002714440825190011 0.04190231939389124 TWF1, TWF2, TMSB4X 537 8 12723 8.884776536312849 1.0 0.8638094949348474 50.99882170015396
GOTERM_BP_DIRECT GO:0000467~exonucleolytic trimming to generate mature 3'-end of 5.8S rRNA from tricistronic rRNA transcript (SSU-rRNA, 5.8S rRNA, LSU-rRNA) 3 0.002714440825190011 0.04190231939389124 EXOSC8, EXOSC2 537 8 12723 8.884776536312849 1.0 0.8638094949348474 50.99882170015396
GOTERM_BP_DIRECT GO:0035646~endosome to melanosome transport 3 0.002714440825190011 0.04190231939389124 RAB32, AP1G1, AP3D1 537 8 12723 8.884776536312849 1.0 0.8638094949348474 50.99882170015396
GOTERM_BP_DIRECT GO:0071276~cellular response to cadmium ion 3 0.002714440825190011 0.04190231939389124 MT1A, MT1X, MT1F 537 8 12723 8.884776536312849 1.0 0.8638094949348474 50.99882170015396
GOTERM_BP_DIRECT GO:0045595~regulation of cell differentiation 4 0.003619254433586681 0.04360269340665125 STK24, STK26, PTBP3 537 19 12723 4.987944722140547 1.0 0.8667278898550939 52.42805410989989
GOTERM_BP_DIRECT GO:0007264~small GTPase mediated signal transduction 16 0.014477017734346724 0.04396442378419771 RAB2B, RABL3, RAB39A, RAP1GDS1, RAB1B, ARF6, ARF5, TRIM23, CDC42, RAB32, KRAS, RAC2, ARHGAP1, RAB14, ARL8B, RAB21 537 219 12723 1.730976250605852 1.0 0.8611544347613383 52.72700473280067
GOTERM_BP_DIRECT GO:0000381~regulation of alternative mRNA splicing, via spliceosome 5 0.004524068041983352 0.04405245029386829 SRSF2, SRSF6, MAGOH, TRA2B, SF3A1 537 32 12723 3.701990223463687 1.0 0.8539023442650773 52.79948625970478
GOTERM_BP_DIRECT GO:0000387~spliceosomal snRNP assembly 4 0.003619254433586681 0.049742453555311955 SNRPD2, SNRPE, SART1, GEMIN5 537 20 12723 4.73854748603352 1.0 0.8799072595388043 57.269252524357306
GOTERM_BP_DIRECT GO:0034427~nuclear-transcribed mRNA catabolic process, exonucleolytic, 3'-5' 3 0.002714440825190011 0.05239922096075032 EXOSC8, EXOSC2 537 9 12723 7.8975791433891995 1.0 0.8866140325806939 59.217107488158405
GOTERM_BP_DIRECT GO:0010388~cullin deneddylation 3 0.002714440825190011 0.05239922096075032 GPS1, COPS6, COPS4 537 9 12723 7.8975791433891995 1.0 0.8866140325806939 59.217107488158405
GOTERM_BP_DIRECT GO:0097284~hepatocyte apoptotic process 3 0.002714440825190011 0.05239922096075032 MTCH2, ARF6, RB1 537 9 12723 7.8975791433891995 1.0 0.8866140325806939 59.217107488158405
GOTERM_BP_DIRECT GO:0043928~exonucleolytic nuclear-transcribed mRNA catabolic process involved in deadenylation-dependent decay 3 0.002714440825190011 0.05239922096075032 EXOSC8, EXOSC2 537 9 12723 7.8975791433891995 1.0 0.8866140325806939 59.217107488158405
GOTERM_BP_DIRECT GO:0042176~regulation of protein catabolic process 3 0.002714440825190011 0.06371224547786271 XPO1, CDC42, PSMD1 537 10 12723 7.10782122905028 1.0 0.9253147408813851 66.6146628060803
GOTERM_BP_DIRECT GO:0006614~SRP-dependent cotranslational protein targeting to membrane 3 0.002714440825190011 0.06371224547786271 SRP72, SEC61A1, SSR3 537 10 12723 7.10782122905028 1.0 0.9253147408813851 66.6146628060803
GOTERM_BP_DIRECT GO:0045717~negative regulation of fatty acid biosynthetic process 3 0.002714440825190011 0.06371224547786271 ACADVL, ERLIN2, ERLIN1 537 10 12723 7.10782122905028 1.0 0.9253147408813851 66.6146628060803
GOTERM_BP_DIRECT GO:0006412~translation 14 0.012667390517553384 0.06456319125724613 MRPL41, TBCE, EIF5B, MRPL9, RPL37, SLC25A11, SLC25A13, RPS29, MRPL27, MRPL17, SLC25A23, MRPL37, FAU, UBA52 537 193 12723 1.7186441659188931 1.0 0.9230461351609038 67.11671349315905
GOTERM_BP_DIRECT GO:0016192~vesicle-mediated transport 8 0.007238508867173362 0.07022774283284394 AP1S1, CLTA, AP2B1, COPG1, AP1G1, AP2S1, SAR1A, AP2M1 537 86 12723 2.2039755748993115 1.0 0.9347609647750399 70.28218711287472
GOTERM_BP_DIRECT GO:0006606~protein import into nucleus 5 0.004524068041983352 0.07444966591531474 NUP214, KPNA6, NUP93, RANBP1, KPNA4 537 38 12723 3.1174654513378424 1.0 0.9410611668241695 72.4526962877195
GOTERM_BP_DIRECT GO:0043248~proteasome assembly 3 0.002714440825190011 0.07575427818222276 PSMD4, PSMD5, PSMD8 537 11 12723 6.461655662772982 1.0 0.940145030902262 73.09266757617924
GOTERM_BP_DIRECT GO:0006261~DNA-dependent DNA replication 3 0.002714440825190011 0.07575427818222276 RFC3, RFC4, RFC2 537 11 12723 6.461655662772982 1.0 0.940145030902262 73.09266757617924
GOTERM_BP_DIRECT GO:0006513~protein monoubiquitination 4 0.003619254433586681 0.07814440504027433 CUL3, RAD18, UBE2T, CUL1 537 24 12723 3.9487895716945993 1.0 0.9417077655056381 74.22903290918781
GOTERM_BP_DIRECT GO:0006457~protein folding 8 0.007238508867173362 0.08110388482415767 TXNL1, P4HB, PPIH, PFDN5, BAG2, RANBP2, DNAJB4, CLPX 537 89 12723 2.1296842633858515 1.0 0.9443655226497104 75.57360918864342
GOTERM_BP_DIRECT GO:1903205~regulation of hydrogen peroxide-induced cell death 2 0.0018096272167933405 0.08248522509879155 STK26 537 2 12723 23.692737430167597 1.0 0.9436636422692655 76.17835894110672
GOTERM_BP_DIRECT GO:2000779~regulation of double-strand break repair 2 0.0018096272167933405 0.08248522509879155 PML, DEK 537 2 12723 23.692737430167597 1.0 0.9436636422692655 76.17835894110672
GOTERM_BP_DIRECT GO:0030801~positive regulation of cyclic nucleotide metabolic process 2 0.0018096272167933405 0.08248522509879155 CALM3, CALM2 537 2 12723 23.692737430167597 1.0 0.9436636422692655 76.17835894110672
GOTERM_BP_DIRECT GO:0010273~detoxification of copper ion 2 0.0018096272167933405 0.08248522509879155 MT1X, PARK7 537 2 12723 23.692737430167597 1.0 0.9436636422692655 76.17835894110672
GOTERM_BP_DIRECT GO:0006446~regulation of translational initiation 4 0.003619254433586681 0.08614220985987403 EIF4G1, EIF3E, EIF5B, EIF3M 537 25 12723 3.7908379888268153 1.0 0.9474409409156987 77.71214602660237
GOTERM_BP_DIRECT GO:0006883~cellular sodium ion homeostasis 3 0.002714440825190011 0.08844407221169397 ATP1B1, ATP1B3, ATP1A1 537 12 12723 5.923184357541899 1.0 0.9484500344114078 78.62944353846444
GOTERM_BP_DIRECT GO:0008631~intrinsic apoptotic signaling pathway in response to oxidative stress 3 0.002714440825190011 0.08844407221169397 ZNF622, STK24, PML 537 12 12723 5.923184357541899 1.0 0.9484500344114078 78.62944353846444
GOTERM_BP_DIRECT GO:0000462~maturation of SSU-rRNA from tricistronic rRNA transcript (SSU-rRNA, 5.8S rRNA, LSU-rRNA) 4 0.003619254433586681 0.09447057512878247 TBL3, TSR1, WDR3, HEATR1 537 26 12723 3.6450365277180916 1.0 0.9555217316196999 80.8658131223945
